# Supplementary material for: Expression of EMT-related genes in lymph node metastasis in endometrial cancer: a TCGA-based study
Source: World J Surg Oncol. 2023 Feb 22;21:55. doi: 10.1186/s12957-023-02893-2 (PMC9945723; doi:10.1186/s12957-023-02893-2)
Supplement: Supplementary file 2 — Additional file 2: Supplementary table 1. DEERGs between LN positive and negative cases were screeened out by 'limma' package. [file 12957_2023_2893_MOESM2_ESM.txt]

Supplementary table 1 DEERGs between LN positive and negative cases were screeened out by 'limma' package.
Symbol	logFC	AveExpr	t	P.Value	adj.P.Val	B	ENTREZID
L1CAM	1562.525382	741.7978567	6.43562508	2.90E-10	2.98E-07	-4.014500597	3897
PPARGC1A	136.2669968	82.02113365	5.571208502	4.15E-08	2.13E-05	-4.155296437	10891
H19	36274.76576	15141.42277	5.44536758	8.14E-08	2.79E-05	-4.174517133	283120
EPHB2	465.5223908	632.2760634	5.204513073	2.85E-07	7.32E-05	-4.210344631	2048
ESR1	-2621.118786	5456.824977	-5.090767663	5.07E-07	0.000104136	-4.226816296	2099
CIRBP	-1468.327098	5464.893852	-4.959290475	9.73E-07	0.000166539	-4.245489787	1153
AURKA	211.7396749	555.7310632	4.740738242	2.79E-06	0.000401358	-4.275644957	6790
KIAA1524	101.3075475	260.0519141	4.7162357	3.13E-06	0.000401358	-4.278955747	57650
TP53BP2	307.8035578	1085.258513	4.644524086	4.37E-06	0.000498723	-4.288563319	7159
YBX1	2370.5056	9492.187788	4.594887824	5.50E-06	0.000564546	-4.295141247	4904
AKT2	1163.668057	3046.89101	4.556368149	6.56E-06	0.000612319	-4.300205078	208
CDKL2	36.04466757	34.21256954	4.489805035	8.87E-06	0.0007519	-4.308870784	8999
DLX4	60.73378922	47.86226229	4.474200859	9.52E-06	0.0007519	-4.310886653	1748
DYRK2	249.4058305	906.5003765	4.42692581	1.18E-05	0.000823566	-4.31695766	8445
CDKN2A	678.165171	811.8049837	4.421883752	1.20E-05	0.000823566	-4.317601921	1029
ERF	460.9322693	1829.618472	4.373374505	1.49E-05	0.000939809	-4.323768342	2077
TGFB1	344.5401	805.0106342	4.362149476	1.57E-05	0.000939809	-4.325186979	7040
GLS	513.5805271	951.8692465	4.350812689	1.65E-05	0.000939809	-4.326616578	2744
KDM4B	-446.5179292	1901.378023	-4.332826588	1.78E-05	0.000961653	-4.328878141	23030
ALAD	-176.3053382	915.0724162	-4.321515359	1.87E-05	0.000961653	-4.3302963	210
XBP1	-3228.970167	8696.071802	-4.236907397	2.70E-05	0.001321319	-4.340803054	7494
ACTN4	3151.698826	12893.87225	4.22321629	2.87E-05	0.00133756	-4.342486413	81
NUCB2	-632.9019622	1877.699889	-4.167604094	3.63E-05	0.001621467	-4.349275641	4925
PAK4	897.6783393	2278.292338	4.139849794	4.08E-05	0.001747228	-4.352634751	10298
SPDEF	-1549.993821	2928.722782	-4.092622538	4.98E-05	0.00204464	-4.358305818	25803
HDGF	2160.553057	10972.25462	4.053623971	5.85E-05	0.002311905	-4.362946017	3068
KRAS	495.9615982	1215.887707	4.037770669	6.25E-05	0.002377006	-4.364821207	3845
SLC2A1	2411.355036	5009.157287	4.018026783	6.78E-05	0.00248621	-4.367147599	6513
FBP1	-246.5157105	449.3475308	-3.961899282	8.52E-05	0.003018966	-4.373706375	2203
APBB1	154.370358	357.7268913	3.931770092	9.63E-05	0.003296805	-4.377193656	322
COL8A2	268.6347661	282.5324398	3.923510214	9.96E-05	0.003298466	-4.378145594	1296
LOXL3	43.43420658	108.8319876	3.901139608	0.000108927	0.003495874	-4.380714905	84695
JUB	184.9378197	600.5830076	3.815444791	0.000153081	0.004764056	-4.390436841	84962
PIK3R1	-2026.000979	3947.930451	-3.797671026	0.000164145	0.00495814	-4.392429262	5295
SOX17	-1687.862313	5424.194576	-3.78940429	0.000169544	0.00497491	-4.393353137	64321
ECT2	503.3093334	1475.497318	3.748792301	0.000198592	0.005665376	-4.397865828	1894
NUMB	-237.7821462	1572.01072	-3.730904162	0.000212821	0.005907219	-4.399839756	8650
TRIM28	2307.750776	9885.111536	3.716837447	0.000224679	0.006072254	-4.401386077	10155
CYB5R1	-568.6510944	1532.934639	-3.709870746	0.00023078	0.006077208	-4.402149977	51706
SENP2	140.350004	579.7508512	3.674204574	0.000264532	0.006791869	-4.406040697	59343
MLLT3	-166.1114086	579.4506586	-3.652422394	0.000287374	0.007064265	-4.408400292	4300
ADAM17	157.8039349	578.6992324	3.651026766	0.000288899	0.007064265	-4.408551047	6868
MYC	610.8003233	1223.131325	3.61476128	0.000331295	0.007771314	-4.412450289	4609
CTNNBIP1	-291.7969674	1450.20954	-3.608803027	0.000338796	0.007771314	-4.41308757	56998
SMAD3	227.1381004	799.3122484	3.607454439	0.000340515	0.007771314	-4.413231681	4088
STAT1	2064.590343	5080.846573	3.598140356	0.000352618	0.007792257	-4.414225666	6772
CLDN1	1219.356317	1698.048586	3.595135426	0.000356608	0.007792257	-4.414545855	9076
FOXK2	264.4466095	2009.257823	3.581655266	0.000375033	0.008024144	-4.41597926	3607
ETS2	-978.7900985	3128.533799	-3.554317738	0.000415173	0.008623625	-4.418871279	2114
TNFSF10	1570.732157	2698.260921	3.551298025	0.000419845	0.008623625	-4.419189507	8743
LIMS1	-228.9964458	596.521447	-3.54565715	0.000428706	0.008632966	-4.419783308	3987
GMNN	107.5370722	410.5039293	3.533977695	0.000447612	0.008721777	-4.421010065	51053
PARD3	193.405168	791.4445915	3.52867044	0.000456459	0.008721777	-4.421566307	56288
MACC1	177.1117275	398.6663431	3.522443198	0.000467047	0.008721777	-4.422218008	346389
GPI	2289.156727	9601.505093	3.522420384	0.000467086	0.008721777	-4.422220393	2821
HMGA2	687.352349	685.2913988	3.509091552	0.000490529	0.008995956	-4.423611791	8091
MAPK14	149.4844805	1101.401096	3.476180045	0.000553212	0.009844162	-4.427026971	1432
PRKCI	453.9797626	1419.858354	3.474822924	0.000555951	0.009844162	-4.427167172	5584
TLE4	119.3560877	225.2385629	3.458213675	0.000590513	0.010278924	-4.428879007	7091
NCL	2114.753603	13791.47002	3.442869501	0.000624215	0.010454167	-4.430453842	4691
NOTCH3	1513.016715	4889.686853	3.442598138	0.000624827	0.010454167	-4.430481636	4854
KRT7	4140.670689	7275.507077	3.439822405	0.000631118	0.010454167	-4.430765822	3855
AFAP1L2	318.4071092	588.0619722	3.412657416	0.000695883	0.011246018	-4.433536031	84632
BRD4	426.0262388	2176.658553	3.410683398	0.000700823	0.011246018	-4.433736557	23476
TIMP2	1331.878246	4325.583087	3.392386243	0.000748192	0.011821439	-4.435590208	7077
MTUS1	-438.5563766	1635.487478	-3.379061689	0.000784547	0.012049444	-4.436934378	57509
YY1	200.5118979	1381.409571	3.378509486	0.000786088	0.012049444	-4.43698998	7528
HOXB7	-435.9108053	1327.206803	-3.370578977	0.000808541	0.012211341	-4.437787595	3217
FMR1	275.0235588	1404.037827	3.355275918	0.000853562	0.012704464	-4.439321876	2332
LIF	545.7703204	635.0526398	3.33804156	0.000907051	0.013252817	-4.441042157	3976
ERBB2	9251.920106	8240.394998	3.335185135	0.000916212	0.013252817	-4.441326495	2064
MSN	1573.865332	6211.520265	3.323963504	0.00095304	0.013594054	-4.442441379	4478
FOXM1	444.9046342	1525.837571	3.317459303	0.00097501	0.013716927	-4.443086007	2305
BVES	114.6295757	92.42556098	3.27742318	0.001120944	0.015334971	-4.447028514	11149
GLO1	517.6959022	3205.029976	3.275830098	0.001127149	0.015334971	-4.447184483	2739
CEBPB	407.8226876	1523.347198	3.27135582	0.00114475	0.015334971	-4.447622162	1051
C5orf13	717.0645486	2508.220554	3.267416747	0.001160456	0.015334971	-4.448007033	9315
PCMT1	170.1419136	1170.74065	3.26496636	0.001170326	0.015334971	-4.448246236	5110
SIM2	155.2262951	281.4188558	3.261060766	0.00118622	0.015334971	-4.448627153	6493
GNA13	259.6682929	1466.335188	3.258042229	0.00119864	0.015334971	-4.448921268	10672
GOLM1	-1566.366242	5272.462942	-3.25543217	0.001209477	0.015334971	-4.449175381	51280
EIF4G1	1333.085418	8758.282294	3.23734364	0.001287109	0.016120254	-4.450931325	1981
CCNA2	184.9343455	741.0741965	3.221821006	0.00135738	0.016701715	-4.452431019	890
BIRC5	416.9581472	1001.048383	3.219955521	0.00136606	0.016701715	-4.452610804	332
LMNB1	405.7032832	1791.027796	3.203655253	0.001444119	0.01744835	-4.454177655	4001
EPHA2	445.9369416	1188.86873	3.181919468	0.001554627	0.018436225	-4.456255603	1969
PPM1D	44.29334873	266.71007	3.180561686	0.001561783	0.018436225	-4.456384975	8493
ITGB6	622.3419601	892.1575534	3.162971423	0.001657282	0.019231293	-4.458056407	3694
LASP1	1200.586915	5281.191282	3.161307801	0.001666587	0.019231293	-4.458214043	3927
KLF8	58.81058923	128.7475175	3.148788152	0.001738177	0.019619617	-4.45939788	11279
HDAC2	474.1260248	3153.20421	3.148741847	0.001738447	0.019619617	-4.45940225	3066
HDAC6	279.020825	1368.337728	3.127216796	0.001868214	0.020854959	-4.461427457	10013
ERG	-82.95100894	235.8967717	-3.098876985	0.002052685	0.022667818	-4.464074255	2078
HOXA9	290.2489282	511.3724007	3.087264204	0.002133005	0.023304213	-4.465152393	3205
HSPB2	24.58162943	53.41357142	3.083063039	0.002162767	0.023380654	-4.465541508	3316
ISG15	2767.655082	4916.879717	3.062203064	0.002316282	0.024779395	-4.467466306	9636
NTN4	183.9615778	477.1880296	3.052553804	0.002390627	0.025311068	-4.468352569	59277
F2RL2	77.17177134	81.77994155	3.020285678	0.002655443	0.027827957	-4.471297465	2151
SMC3	181.1462122	1078.343073	3.01635438	0.002689481	0.027899974	-4.471654263	9126
TNFSF12	-130.2788612	543.3492921	-3.006927488	0.002772738	0.028476022	-4.47250807	8742
EZR	2072.515224	9472.288964	3.001300192	0.002823557	0.028710817	-4.473016559	7430
FHL1	231.4187622	422.3673715	2.992737359	0.002902523	0.028996514	-4.473788606	2273
CARD10	-284.3325045	1057.77017	-2.990542081	0.002923091	0.028996514	-4.473986208	29775
ARMC8	64.84050836	539.2735648	2.988455613	0.002942763	0.028996514	-4.47417389	25852
MAGED1	1180.469647	5888.750318	2.986155445	0.00296459	0.028996514	-4.474380654	9500
NCOA3	648.6367957	1330.355241	2.955367888	0.003271361	0.031462337	-4.477133898	8202
CBY1	-223.0414614	1206.311994	-2.953044165	0.003295653	0.031462337	-4.477340623	25776
NFIC	-166.0954167	579.8014359	-2.95181209	0.0033086	0.031462337	-4.477450171	4782
PIK3R3	-614.7677457	2589.978086	-2.941005222	0.003424168	0.03226257	-4.478409215	8503
PITPNM1	505.6872807	1885.535244	2.931107578	0.003533233	0.032855557	-4.479284693	9600
SEMA3E	-270.9636918	342.5943409	-2.929193782	0.003554684	0.032855557	-4.479453657	9723
QKI	227.4356947	1232.591092	2.926676621	0.003583079	0.032855557	-4.479675733	9444
TRIM62	41.11103038	226.0938668	2.918752981	0.003673818	0.033389483	-4.480373632	55223
NDRG2	-450.8214083	1538.855431	-2.913405308	0.003736238	0.033487593	-4.480843647	57447
SETD8	116.4102591	999.7417819	2.911758724	0.003755651	0.033487593	-4.480988205	387893
ANG	-92.83565204	237.4158868	-2.90949962	0.003782435	0.033487593	-4.481186414	283
TIMELESS	254.2237141	1264.291371	2.906430593	0.003819101	0.033523219	-4.481455454	8914
LEF1	-562.0759463	1465.780231	-2.88907026	0.004032673	0.035097927	-4.482972317	51176
TEAD2	371.9024228	2297.871018	2.869602526	0.004285065	0.036981195	-4.484663207	8463
SOCS3	648.3194249	1946.63659	2.86122606	0.004398019	0.037639711	-4.485387462	9021
FLNA	4237.098937	14593.84992	2.853434401	0.004505509	0.038240975	-4.486059373	2316
HPSE	47.00728386	56.97658045	2.84374848	0.004642458	0.039080368	-4.486892243	10855
PTP4A2	263.9572025	2095.729892	2.829790361	0.004846467	0.040466029	-4.488087801	8073
FERMT2	146.1590136	750.8565037	2.826431686	0.004896755	0.040556193	-4.488374659	10979
MCL1	1020.404989	6356.97349	2.821762568	0.004967452	0.040812582	-4.48877291	4170
FOXA2	-330.7376109	911.9113108	-2.811865611	0.005120374	0.041529021	-4.489615024	3170
TACC3	579.706349	2168.350275	2.809093194	0.00516397	0.041529021	-4.489850426	10460
EPB41L5	111.2923679	509.8084286	2.807388324	0.005190946	0.041529021	-4.489995076	57669
TYMS	262.7202224	969.6605671	2.805786914	0.005216401	0.041529021	-4.490130873	7298
TBL1XR1	725.4910428	3316.93576	2.799627801	0.00531536	0.041991347	-4.490652477	79718
NOTCH2	426.340547	2259.589474	2.787190545	0.005520394	0.0432782	-4.491702486	4853
TGFBR1	143.0491692	964.4008358	2.773257147	0.005758573	0.044676382	-4.492873589	7046
GRHL2	-298.4096869	1676.196063	-2.77170098	0.005785744	0.044676382	-4.493004042	79977
TLE1	-367.9164831	2385.178793	-2.753488165	0.006112466	0.046847032	-4.494525704	7088
PDGFD	-103.4551377	313.4202743	-2.729954178	0.006559299	0.049899259	-4.496477964	80310
MCAM	315.8415961	1435.248865	2.710540574	0.00694985	0.052481586	-4.498076536	4162
IRF6	-163.9327708	714.9330236	-2.703943047	0.007087269	0.053128655	-4.498617348	3664
FBLN1	-13740.78023	26035.46886	-2.692390626	0.007333799	0.054371581	-4.499561328	2192
MDM2	-470.2881395	2351.844348	-2.691207463	0.007359479	0.054371581	-4.499657792	4193
PTHLH	134.5684564	153.8919254	2.688803686	0.0074119	0.054371581	-4.499853651	5744
SNAI1	31.66076444	94.99927417	2.678384635	0.007643022	0.055669387	-4.500700681	6615
BCL2L1	726.0896104	3394.242329	2.674279321	0.007735854	0.055737669	-4.501033576	598
HDAC3	109.4627761	1005.845356	2.671017102	0.007810343	0.055737669	-4.501297761	8841
MAPK7	69.45851488	551.6137064	2.670804757	0.007815214	0.055737669	-4.501314947	5598
SREBF1	-704.844312	3919.973819	-2.666135428	0.007923014	0.056116795	-4.501692526	6720
PPP2R4	-565.7990222	5177.705222	-2.658664367	0.008098278	0.056965284	-4.502295366	5524
SKI	253.5881144	1869.705736	2.641712718	0.008508921	0.059446683	-4.503657266	6497
PLXND1	368.3463467	1807.637558	2.631737983	0.00875919	0.060485974	-4.50445479	23129
BCL2	-171.5274397	524.0159894	-2.631097932	0.008775472	0.060485974	-4.504505868	596
CDKN1A	-994.9124563	3563.33723	-2.62378591	0.008963415	0.061152458	-4.505088549	1026
MAP3K3	76.08849628	527.3639308	2.622714388	0.008991257	0.061152458	-4.505173808	4215
SLC39A6	-389.7590595	2053.048751	-2.612349198	0.009264611	0.062269403	-4.505996842	25800
PRKCQ	79.44812019	179.1467261	2.611895423	0.009276747	0.062269403	-4.506032803	5588
BMP7	515.761056	865.2427782	2.607751946	0.009388215	0.062608421	-4.506360894	655
KHDRBS1	368.1979327	4565.026409	2.596361796	0.009700835	0.064275855	-4.507260251	10657
TRPS1	-376.7737771	1295.0183	-2.58755679	0.009948846	0.065229708	-4.507952931	7227
CMTM8	-35.44352258	222.2188848	-2.586750935	0.009971825	0.065229708	-4.508016216	152189
USP22	615.9607277	4872.023406	2.580666384	0.010146863	0.06595461	-4.508493437	23326
FOXC1	-280.271079	623.0851195	-2.565302232	0.010601126	0.068471439	-4.50969373	2296
EFNB2	321.0007101	1029.949597	2.561917336	0.010703611	0.068471439	-4.509957254	1948
XRN2	226.1686672	1819.392813	2.559150899	0.010788026	0.068471439	-4.510172385	22803
STIM1	-207.4547635	1386.302013	-2.55873549	0.010800753	0.068471439	-4.51020467	6786
MAPK3	160.8327665	1109.206369	2.546025893	0.011196666	0.070412532	-4.511190037	5595
TXN	-883.7682216	4808.01787	-2.544531211	0.011244065	0.070412532	-4.511305613	7295
NFIL3	95.9848423	494.0731827	2.535737907	0.011526557	0.071744087	-4.511984248	4783
PRKCE	39.45908542	203.1012257	2.529651406	0.011725774	0.072544394	-4.512452675	5581
EHD1	228.9795978	1655.021381	2.519084801	0.012078912	0.074281692	-4.513263358	10938
ELK1	187.3100648	1189.294217	2.503936802	0.012601653	0.077035103	-4.514419905	2002
RNF8	75.20667972	684.8386369	2.499964521	0.012742015	0.077432243	-4.51472209	9025
HPGD	-1262.15107	1612.628199	-2.484828444	0.013289656	0.080285156	-4.515869361	3248
PGF	87.59595129	166.5257028	2.479979838	0.013469445	0.080895439	-4.516235469	5228
C20orf56	-433.1097719	775.9913669	-2.473887741	0.013698397	0.081792176	-4.516694506	140828
FSCN1	720.8693988	2407.707453	2.456734363	0.01436168	0.085256907	-4.51798123	6624
ENO1	5690.063262	36800.06952	2.434582898	0.015260175	0.089175913	-4.519630252	2023
SENP1	55.79462381	469.1165901	2.434545457	0.015261734	0.089175913	-4.519633027	29843
MST4	110.7057058	462.8122912	2.434051208	0.015282338	0.089175913	-4.519669658	51765
TYRO3	69.41489365	327.293529	2.421376116	0.01581917	0.090970536	-4.520606628	7301
CPEB1	5.168209471	5.169957616	2.420776198	0.015844985	0.090970536	-4.520650859	64506
MARVELD3	-63.37731277	472.6402564	-2.420529224	0.015855624	0.090970536	-4.520669066	91862
KLK6	697.4994407	582.4155293	2.413082513	0.016179371	0.092312302	-4.521217183	5653
HMGB3	378.011839	2437.220232	2.40851344	0.016380885	0.092945683	-4.521552693	3149
DDR1	855.6580359	6283.380575	2.397440416	0.016878448	0.095242672	-4.522363273	780
F11R	-771.2716255	6457.96257	-2.394211928	0.017026003	0.095550299	-4.522598938	50848
G3BP1	307.9844434	2593.628549	2.392034598	0.017126155	0.095582128	-4.522757701	10146
NDRG1	2139.354037	5994.131279	2.390051745	0.017217813	0.095582128	-4.522902164	10397
TXNIP	-1625.474258	7172.786741	-2.383462611	0.017525504	0.096533136	-4.5233814	10628
SCIN	99.43748302	178.0422262	2.382367353	0.017577114	0.096533136	-4.523460937	85477
CLDN4	2101.448815	9493.064164	2.372816057	0.018032885	0.098509431	-4.524153065	1364
SRF	163.0088515	1388.547305	2.35230881	0.01904667	0.103496984	-4.525630128	6722
SPHK1	80.88021431	159.3245991	2.343530184	0.019495704	0.104789849	-4.526258672	8877
MAP4K4	295.5074146	2566.390281	2.342555469	0.019546129	0.104789849	-4.526328322	9448
PRKAA2	57.60823427	261.1957757	2.341695705	0.019590702	0.104789849	-4.526389735	5563
RAB43	51.62414114	358.5616608	2.33509271	0.019936003	0.105629884	-4.52686067	339122
FN1	5606.250999	10309.91631	2.334761658	0.019953454	0.105629884	-4.526884247	2335
PCSK1	108.6544844	67.14680175	2.322009885	0.020635932	0.108682576	-4.527789995	5122
GSK3A	187.0092488	2113.090936	2.309972091	0.021298842	0.111601585	-4.528640669	2931
NODAL	12.71293609	7.597493811	2.304662758	0.021597085	0.112395603	-4.529014517	4838
HOXA10	513.6169056	1704.780946	2.303387538	0.021669259	0.112395603	-4.529104187	3206
STK11	-139.9876861	1335.559339	-2.300654082	0.021824676	0.112632875	-4.529296235	6794
RORC	-127.1169509	499.6964568	-2.295315212	0.022131037	0.113642873	-4.529670706	6097
SKIL	112.6222791	567.9442223	2.285842372	0.022683858	0.115355648	-4.530333082	6498
E2F1	190.8608303	658.0821095	2.284545391	0.022760478	0.115355648	-4.530423567	1869
MMP1	168.3518679	208.7564106	2.28206517	0.022907625	0.115355648	-4.530596465	4312
NTN1	-291.7791909	1028.601128	-2.281960086	0.022913877	0.115355648	-4.530603786	9423
IL11	44.5666593	43.69528406	2.269382175	0.023673112	0.118596518	-4.53147779	3589
EZH2	88.1590543	530.7106106	2.263000803	0.024066612	0.119982575	-4.53191944	2146
ITGB3	157.9076013	192.8442394	2.260325495	0.024233267	0.120092034	-4.532104242	3690
SLC9A3R1	-591.9534866	2608.009103	-2.2589006	0.024322437	0.120092034	-4.532202583	9368
GAB2	134.813581	545.956683	2.256438771	0.024477172	0.12027778	-4.53237235	9846
TDGF1	-61.47227821	91.53836637	-2.249128879	0.024941678	0.121976685	-4.532875389	6997
CRKL	200.4820661	1617.182489	2.235495975	0.025828461	0.125714829	-4.533809367	1399
MYBL2	533.8176573	2031.889866	2.22163159	0.02675822	0.129625907	-4.534753607	4605
TET3	120.8741282	998.834626	2.217265403	0.027056962	0.130457744	-4.535049799	200424
SOX5	-18.53321709	76.90956009	-2.199779305	0.028282507	0.13508564	-4.536230399	6660
LRIG1	-1363.037874	6220.493633	-2.198871278	0.028347438	0.13508564	-4.53629146	26018
COL8A1	65.32025186	124.896599	2.196124361	0.028544648	0.13508564	-4.536476032	1295
SERPINE1	169.171885	425.6075059	2.193724811	0.028717888	0.13508564	-4.536637082	5054
FASN	1205.512602	5803.471269	2.193332692	0.028746283	0.13508564	-4.536663383	2194
PLA2G4A	-369.8561258	792.4148293	-2.192509249	0.028805993	0.13508564	-4.536718602	5321
AXIN2	-401.8139109	929.1400983	-2.187566777	0.029166639	0.135447996	-4.537049613	8313
ATXN1	-101.574895	806.5764682	-2.186108286	0.029273806	0.135447996	-4.537147155	6310
FAM3C	-203.7512163	1530.280233	-2.186038741	0.029278924	0.135447996	-4.537151804	10447
H2AFX	375.2950018	2534.194274	2.153540153	0.031756895	0.146018002	-4.539308949	3014
EPHB3	-984.1612977	2068.016737	-2.152385817	0.031848133	0.146018002	-4.539384998	2049
SMAD9	-25.33312384	62.77766134	-2.14628842	0.032333813	0.147585894	-4.539786046	4093
GRIN1	-12.44757444	24.39680483	-2.142724482	0.032620631	0.14823623	-4.540019952	2902
HDAC1	267.3784293	3435.402798	2.131369957	0.033549037	0.151348799	-4.540762666	3065
MYB	-81.00173852	361.1160954	-2.129486373	0.033705221	0.151348799	-4.540885505	4602
TEAD1	216.1383364	1541.187012	2.128790433	0.033763084	0.151348799	-4.540930865	7003
ACVR1	-85.3970806	735.0783258	-2.127206988	0.033895057	0.151348799	-4.541034017	90
MICALL2	-93.93766768	629.6122056	-2.124671079	0.034107335	0.151410117	-4.541199063	79778
FBXW7	-42.96532713	389.8814079	-2.122157903	0.034318834	0.151410117	-4.541362441	55294
NCSTN	-498.1602223	4381.283424	-2.121775919	0.034351078	0.151410117	-4.541387257	23385
ZBTB33	90.7044041	835.0967326	2.119777513	0.034520193	0.151505292	-4.541517016	10009
MZF1	-137.7800213	652.5622032	-2.117579073	0.034707059	0.151677234	-4.541659626	7593
CDKN1B	195.0430535	1155.73156	2.104193483	0.035863629	0.155425538	-4.542524853	1027
JAK2	-41.25444557	240.3603359	-2.104150081	0.035867432	0.155425538	-4.54252765	3717
AHR	-326.259082	1749.101996	-2.093854732	0.036779359	0.157242699	-4.543189512	196
SIRT3	-84.6788848	825.7454399	-2.093279138	0.036830923	0.157242699	-4.543226423	23410
KCNN4	-381.0352764	1053.17024	-2.091077205	0.03702875	0.157242699	-4.543367535	3783
TP73	-62.99637084	196.7703756	-2.090974029	0.037038042	0.157242699	-4.543374143	7161
PIK3CA	72.01061059	312.4885751	2.09081552	0.03705232	0.157242699	-4.543384296	5290
FAM195B	515.4911899	2852.570715	2.07742436	0.038275722	0.161766117	-4.544239284	348262
GIPC2	-33.29159928	91.9672006	-2.0740755	0.038587	0.162117061	-4.54445227	54810
OLA1	212.1764699	2307.133194	2.073138611	0.038674469	0.162117061	-4.544511796	29789
LAMA5	1784.830055	7393.631303	2.069348849	0.039030014	0.162942376	-4.544752318	3911
RGS3	-112.9908525	1188.701198	-2.059036684	0.0400116	0.166364019	-4.545404638	5998
ACTL6A	211.9665001	1235.833096	2.042876979	0.041592016	0.172237906	-4.546420521	86
MRC2	568.0004491	2138.845229	2.040250779	0.041853802	0.172625922	-4.546584886	9902
MYST1	98.48421077	836.2095588	2.036323135	0.042247928	0.173489974	-4.546830322	84148
BSG	-2775.165741	24275.92057	-2.034804575	0.042401152	0.173489974	-4.546925094	682
FSTL1	1024.345188	5239.718942	2.030893467	0.04279796	0.174030583	-4.547168867	11167
MAP3K7	82.31264744	737.8643574	2.030165255	0.042872189	0.174030583	-4.547214205	6885
MTHFD2	247.1920513	1455.715449	2.024926993	0.043409362	0.175295345	-4.547539872	10797
CDH5	-117.5075706	600.1741627	-2.023805237	0.043525134	0.175295345	-4.547609507	1003
SRI	151.4904652	1468.740238	2.021214399	0.043793525	0.175687307	-4.547770195	6717
EPS8	-123.9344764	813.8998837	-2.017709271	0.04415886	0.176463616	-4.547987271	2059
RAB22A	80.51449773	1016.289925	2.012584459	0.044697654	0.177622044	-4.548303999	57403
HDAC4	91.34405065	526.1318737	2.011667395	0.044794654	0.177622044	-4.548360594	9759
PDCD4	-267.6114744	2151.202565	-2.006933969	0.045298152	0.178494199	-4.548652312	27250
CXCL16	274.0993627	1614.508574	2.006334985	0.045362206	0.178494199	-4.54868918	58191
BRCA1	54.16602899	384.6802076	2.000882047	0.045948863	0.180112526	-4.549024319	672
PTP4A3	266.2394023	1192.749246	1.988044019	0.047355399	0.184920132	-4.549809858	11156
KLF6	315.9491771	1605.277811	1.982702242	0.047951253	0.186537641	-4.55013527	1316
MARVELD1	109.7513914	599.5151269	1.980316939	0.048219359	0.186872759	-4.550280305	83742
KDM3A	145.3828255	1446.046115	1.96968438	0.049429858	0.190843852	-4.550924743	55818
FC: fold change; ENTREZID: Entrez is a molecular biology database system that provides integrated access to nucleotide and protein sequence data, gene-centered and genomic mapping information, 3D structure data, PubMed MEDLINE, and more. The system is produced by the National Center for Biotechnology Information (NCBI) and is available via the Internet. (from NCBI website)
