# Supplementary material for: Expression of EMT-related genes in lymph node metastasis in endometrial cancer: a TCGA-based study
Source: World J Surg Oncol. 2023 Feb 22;21:55. doi: 10.1186/s12957-023-02893-2 (PMC9945723; doi:10.1186/s12957-023-02893-2)
Supplement: Supplementary file 3 — Additional file 3: Supplementary table 2. Gene Ontology (GO) analyses were carried out by 'enrichplot' package. [file 12957_2023_2893_MOESM3_ESM.txt]

Supplementary table 2 Gene Ontology (GO) analyses were carried out by 'enrichplot' package.
	ONTOLOGY	ID	Description	GeneRatio	BgRatio	pvalue	p.adjust	qvalue	geneID	Count
GO:0048732	BP	GO:0048732	gland development	39/249	436/18723	2.72E-21	1.34E-17	7.68E-18	ESR1/AKT2/TGFB1/AURKA/XBP1/KRAS/SMAD3/CLDN1/MSN/CEBPB/EPHA2/HOXA9/NTN4/TGFBR1/NOTCH2/LEF1/TYMS/PLXND1/IRF6/MAPK3/BCL2/ELK1/FOXC1/DDR1/SRF/NODAL/BMP7/STK11/TDGF1/CRKL/EZH2/FASN/FBXW7/SLC9A3R1/NTN1/EPHB3/CDKN1B/LAMA5/JAK2	39
GO:0060485	BP	GO:0060485	mesenchyme development	30/249	291/18723	2.86E-18	7.05E-15	4.03E-15	TGFB1/LOXL3/TRIM28/MYC/SMAD3/HMGA2/STAT1/HDAC2/TRIM62/SEMA3E/TGFBR1/FERMT2/FLNA/LEF1/TEAD2/EPB41L5/FOXA2/SNAI1/MDM2/MAPK3/BCL2/FOXC1/FN1/NODAL/BMP7/EZH2/AXIN2/MCRIP1/LAMA5/ACVR1	30
GO:0048762	BP	GO:0048762	mesenchymal cell differentiation	26/249	236/18723	1.13E-16	1.85E-13	1.06E-13	TGFB1/LOXL3/TRIM28/SMAD3/HMGA2/STAT1/HDAC2/TRIM62/SEMA3E/TGFBR1/FERMT2/FLNA/LEF1/EPB41L5/FOXA2/SNAI1/MAPK3/BCL2/FOXC1/FN1/BMP7/EZH2/AXIN2/MCRIP1/LAMA5/ACVR1	26
GO:0031589	BP	GO:0031589	cell-substrate adhesion	29/249	363/18723	9.66E-15	1.08E-11	6.16E-12	L1CAM/ACTN4/CDKN2A/PIK3R1/SMAD3/AJUBA/LIMS1/ITGB6/SEMA3E/NTN4/HPSE/FERMT2/FLNA/EPB41L5/FBLN1/BCL2/DDR1/TYRO3/SRF/FN1/BVES/MAP4K4/ITGB3/COL8A1/SERPINE1/CRKL/EPHB3/LAMA5/JAK2	29
GO:0042060	BP	GO:0042060	wound healing	31/249	422/18723	1.09E-14	1.08E-11	6.16E-12	EPHB2/TGFB1/XBP1/SMAD3/CLDN1/AJUBA/ADAM17/MAPK14/ERBB2/ITGB6/F2RL2/HPSE/TGFBR1/FERMT2/FLNA/NOTCH2/FOXA2/FBLN1/MCAM/F11R/CDKN1A/PRKCQ/DDR1/TYRO3/CLDN4/SRF/FN1/ITGB3/SERPINE1/PLA2G4A/JAK2	31
GO:0001837	BP	GO:0001837	epithelial to mesenchymal transition	20/249	157/18723	2.66E-14	2.19E-11	1.25E-11	TGFB1/LOXL3/TRIM28/SMAD3/HMGA2/HDAC2/TRIM62/TGFBR1/FERMT2/FLNA/LEF1/EPB41L5/FOXA2/SNAI1/FOXC1/BMP7/EZH2/AXIN2/MCRIP1/ACVR1	20
GO:0071560	BP	GO:0071560	cellular response to transforming growth factor beta stimulus	24/249	250/18723	3.97E-14	2.80E-11	1.60E-11	PPARGC1A/TGFB1/SMAD3/CLDN1/ADAM17/LIMS1/NREP/ITGB6/HDAC2/TGFBR1/FERMT2/MAPK7/PDGFD/EPB41L5/SKI/HPGD/NODAL/STK11/CRKL/SOX5/SMAD9/ACVR1/CDH5/MAP3K7	24
GO:0071559	BP	GO:0071559	response to transforming growth factor beta	24/249	256/18723	6.73E-14	4.15E-11	2.37E-11	PPARGC1A/TGFB1/SMAD3/CLDN1/ADAM17/LIMS1/NREP/ITGB6/HDAC2/TGFBR1/FERMT2/MAPK7/PDGFD/EPB41L5/SKI/HPGD/NODAL/STK11/CRKL/SOX5/SMAD9/ACVR1/CDH5/MAP3K7	24
GO:0016570	BP	GO:0016570	histone modification	31/249	463/18723	1.33E-13	7.31E-11	4.18E-11	PPARGC1A/AURKA/KDM4B/APBB1/HMGA2/LIF/BRD4/CCNA2/HDAC6/HDAC2/FMR1/NCOA3/LEF1/HDAC3/KMT5A/USP22/SKI/MAPK3/SREBF1/RNF8/PRKAA2/EZH2/HDAC1/TET3/SIRT3/JAK2/KAT8/HDAC4/MYB/MAP3K7/ING4	31
GO:0009952	BP	GO:0009952	anterior/posterior pattern specification	21/249	201/18723	3.16E-13	1.56E-10	8.93E-11	AURKA/SOX17/MLLT3/SMAD3/ETS2/CTNNBIP1/HOXB7/YY1/HOXA9/TGFBR1/LEF1/EPB41L5/FOXA2/SKI/FOXC1/SRF/HOXA10/NODAL/TDGF1/CRKL/AXIN2	21
GO:0001704	BP	GO:0001704	formation of primary germ layer	17/249	121/18723	4.76E-13	2.13E-10	1.22E-10	SOX17/SMAD3/ETS2/GPI/HMGA2/EPHA2/LEF1/EPB41L5/SNAI1/FOXC1/SRF/FN1/NODAL/BMP7/ITGB3/COL8A1/ACVR1	17
GO:0060562	BP	GO:0060562	epithelial tube morphogenesis	25/249	325/18723	1.74E-12	6.53E-10	3.74E-10	ESR1/TGFB1/KRAS/SOX17/MYC/SMAD3/CTNNBIP1/HOXB7/EPHA2/MAGED1/SEMA3E/NOTCH2/LEF1/PLXND1/TEAD2/GRHL2/SKI/BCL2/DDR1/SRF/NODAL/BMP7/NTN1/LAMA5/ACVR1	25
GO:0001763	BP	GO:0001763	morphogenesis of a branching structure	20/249	196/18723	1.84E-12	6.53E-10	3.74E-10	ESR1/KRAS/MYC/CTNNBIP1/HOXB7/EPHA2/MAGED1/SEMA3E/SOCS3/NTN4/LEF1/PLXND1/GRHL2/BCL2/DDR1/SRF/BMP7/TDGF1/LAMA5/ACVR1	20
GO:0010720	BP	GO:0010720	positive regulation of cell development	24/249	298/18723	1.85E-12	6.53E-10	3.74E-10	L1CAM/EPHB2/TGFB1/AURKA/NUMB/LIMS1/LIF/HDAC2/FERMT2/FLNA/PRKCI/PLXND1/BCL2/F11R/SRF/FN1/E2F1/STK11/CRKL/NTN1/HDAC1/MYB/CDH5/TP73	24
GO:0016049	BP	GO:0016049	cell growth	30/249	482/18723	2.21E-12	7.26E-10	4.16E-10	L1CAM/TGFB1/AURKA/PAK4/CDKN2A/FBP1/SOX17/SMAD3/ADAM17/ERBB2/EIF4G1/YY1/HDAC6/FHL1/SEMA3E/TGFBR1/EPB41L5/BCL2/CDKN1A/PRKCQ/DDR1/SRF/SPHK1/FN1/GSK3A/ENO1/STK11/CRKL/NTN1/CDKN1B	30
GO:0045216	BP	GO:0045216	cell-cell junction organization	20/249	200/18723	2.69E-12	7.87E-10	4.50E-10	TGFB1/NUMB/SMAD3/CLDN1/PARD3/LIMS1/EPHA2/ECT2/TGFBR1/FERMT2/FLNA/PRKCI/GRHL2/SNAI1/F11R/MARVELD3/FSCN1/CLDN4/SRF/CDH5	20
GO:1903829	BP	GO:1903829	positive regulation of cellular protein localization	23/249	276/18723	2.71E-12	7.87E-10	4.50E-10	EPHB2/AKT2/TGFB1/PIK3R1/TRIM28/SMAD3/MSN/MAPK14/LIF/ERBB2/EPHA2/EZR/ECT2/CARD10/FERMT2/FLNA/HDAC3/PRKCI/PRKAA2/GSK3A/STK11/FBXW7/JAK2	23
GO:0010718	BP	GO:0010718	positive regulation of epithelial to mesenchymal transition	12/249	52/18723	3.03E-12	8.30E-10	4.75E-10	TGFB1/SMAD3/HDAC2/TGFBR1/FERMT2/LEF1/SNAI1/FOXC1/BMP7/EZH2/AXIN2/ACVR1	12
GO:0010717	BP	GO:0010717	regulation of epithelial to mesenchymal transition	15/249	99/18723	3.77E-12	9.78E-10	5.60E-10	TGFB1/SMAD3/HDAC2/TRIM62/TGFBR1/FERMT2/LEF1/FOXA2/SNAI1/FOXC1/BMP7/EZH2/AXIN2/MCRIP1/ACVR1	15
GO:0022612	BP	GO:0022612	gland morphogenesis	16/249	118/18723	4.12E-12	1.02E-09	5.82E-10	ESR1/TGFB1/XBP1/MSN/CEBPB/EPHA2/NTN4/NOTCH2/PLXND1/BCL2/DDR1/BMP7/FBXW7/SLC9A3R1/NTN1/LAMA5	16
GO:0061138	BP	GO:0061138	morphogenesis of a branching epithelium	19/249	182/18723	4.48E-12	1.05E-09	6.02E-10	ESR1/KRAS/MYC/CTNNBIP1/HOXB7/EPHA2/MAGED1/SEMA3E/SOCS3/NTN4/LEF1/PLXND1/GRHL2/BCL2/DDR1/SRF/BMP7/LAMA5/ACVR1	19
GO:0007369	BP	GO:0007369	gastrulation	19/249	185/18723	6.00E-12	1.34E-09	7.70E-10	SOX17/SMAD3/ETS2/GPI/HMGA2/EPHA2/MAPK7/LEF1/EPB41L5/FOXA2/SNAI1/FOXC1/SRF/FN1/NODAL/BMP7/ITGB3/COL8A1/ACVR1	19
GO:0018205	BP	GO:0018205	peptidyl-lysine modification	26/249	376/18723	6.89E-12	1.48E-09	8.46E-10	PPARGC1A/LOXL3/APBB1/TRIM28/SENP2/LIF/BRD4/HDAC6/HDAC2/NCOA3/LEF1/KMT5A/USP22/MDM2/MAPK3/SENP1/PRKAA2/EZH2/HDAC1/TET3/SIRT3/KAT8/HDAC4/MYB/MAP3K7/ING4	26
GO:0001667	BP	GO:0001667	ameboidal-type cell migration	29/249	475/18723	8.46E-12	1.74E-09	9.96E-10	TGFB1/SOX17/ADAM17/GPI/EPHA2/HDAC6/SEMA3E/TNFSF12/CARD10/TGFBR1/PIK3R3/PLXND1/EPB41L5/MAP3K3/MARVELD3/SRF/FN1/EFNB2/NODAL/MAP4K4/BMP7/ITGB3/TDGF1/FBXW7/LAMA5/PTP4A3/ACVR1/CDH5/FSTL1	29
GO:0001558	BP	GO:0001558	regulation of cell growth	27/249	414/18723	1.03E-11	2.00E-09	1.14E-09	L1CAM/TGFB1/PAK4/CDKN2A/FBP1/SOX17/SMAD3/ADAM17/ERBB2/EIF4G1/YY1/FHL1/SEMA3E/TGFBR1/BCL2/CDKN1A/PRKCQ/DDR1/SRF/SPHK1/FN1/GSK3A/ENO1/STK11/CRKL/NTN1/CDKN1B	27
GO:0001707	BP	GO:0001707	mesoderm formation	13/249	72/18723	1.05E-11	2.00E-09	1.14E-09	SMAD3/GPI/HMGA2/EPHA2/LEF1/EPB41L5/SNAI1/FOXC1/SRF/NODAL/BMP7/ITGB3/ACVR1	13
GO:0034329	BP	GO:0034329	cell junction assembly	27/249	420/18723	1.44E-11	2.62E-09	1.50E-09	EPHB2/SMAD3/CLDN1/AJUBA/PARD3/LIMS1/EIF4G1/EPHA2/ECT2/FERMT2/PLXND1/EPB41L5/GRHL2/SNAI1/BCL2/F11R/MARVELD3/FSCN1/CLDN4/SRF/FN1/EFNB2/MAP4K4/CRKL/NTN1/EPHB3/CDH5	27
GO:0048332	BP	GO:0048332	mesoderm morphogenesis	13/249	74/18723	1.52E-11	2.67E-09	1.53E-09	SMAD3/GPI/HMGA2/EPHA2/LEF1/EPB41L5/SNAI1/FOXC1/SRF/NODAL/BMP7/ITGB3/ACVR1	13
GO:0007498	BP	GO:0007498	mesoderm development	16/249	129/18723	1.66E-11	2.82E-09	1.61E-09	SMAD3/ETS2/GPI/HMGA2/EPHA2/LEF1/TEAD2/EPB41L5/SNAI1/FOXC1/SRF/NODAL/BMP7/ITGB3/JAK2/ACVR1	16
GO:0003002	BP	GO:0003002	regionalization	24/249	331/18723	1.72E-11	2.84E-09	1.62E-09	AURKA/SOX17/MLLT3/SMAD3/ETS2/CTNNBIP1/HOXB7/YY1/HOXA9/TGFBR1/NOTCH2/LEF1/EPB41L5/FOXA2/SNAI1/SKI/FOXC1/SRF/HOXA10/NODAL/TDGF1/CRKL/AXIN2/ACVR1	24
GO:0048608	BP	GO:0048608	reproductive structure development	27/249	424/18723	1.78E-11	2.84E-09	1.63E-09	ESR1/TRIM28/MAPK14/LIF/CEBPB/HOXA9/TNFSF10/SOCS3/TGFBR1/ANG/FLNA/NOTCH2/LEF1/GRHL2/SNAI1/BCL2L1/MAPK3/BCL2/FOXC1/TYRO3/HOXA10/NODAL/BMP7/STK11/CRKL/CDKN1B/BSG	27
GO:0051098	BP	GO:0051098	regulation of binding	25/249	363/18723	1.95E-11	3.01E-09	1.72E-09	TGFB1/AURKA/TRIM28/SMAD3/CTNNBIP1/GMNN/HMGA2/LIF/EIF4G1/HDAC2/FMR1/TGFBR1/LEF1/PLXND1/EPB41L5/SKI/MAPK3/CDKN1A/FOXC1/TXN/E2F1/FBXW7/JAK2/SRI/HDAC4	25
GO:0048568	BP	GO:0048568	embryonic organ development	27/249	427/18723	2.10E-11	3.04E-09	1.74E-09	EPHB2/TGFB1/SOX17/TRIM28/SMAD3/LIF/CEBPB/HOXB7/EPHA2/HOXA9/SOCS3/TGFBR1/NOTCH2/LEF1/TEAD2/GRHL2/SNAI1/LRIG1/MAPK3/FOXC1/SRF/NODAL/BMP7/SLC9A3R1/NTN1/ACVR1/TEAD1	27
GO:0061458	BP	GO:0061458	reproductive system development	27/249	427/18723	2.10E-11	3.04E-09	1.74E-09	ESR1/TRIM28/MAPK14/LIF/CEBPB/HOXA9/TNFSF10/SOCS3/TGFBR1/ANG/FLNA/NOTCH2/LEF1/GRHL2/SNAI1/BCL2L1/MAPK3/BCL2/FOXC1/TYRO3/HOXA10/NODAL/BMP7/STK11/CRKL/CDKN1B/BSG	27
GO:0001655	BP	GO:0001655	urogenital system development	24/249	338/18723	2.67E-11	3.77E-09	2.16E-09	EPHB2/ESR1/SOX17/MYC/SMAD3/CTNNBIP1/STAT1/LIF/HOXB7/MAGED1/TGFBR1/NOTCH2/PDGFD/PLXND1/BCL2/FOXC1/HPGD/BMP7/STK11/CRKL/EPHB3/CDKN1B/LAMA5/TP73	24
GO:0032388	BP	GO:0032388	positive regulation of intracellular transport	19/249	202/18723	2.83E-11	3.88E-09	2.22E-09	AKT2/TGFB1/PIK3R1/TRIM28/SMAD3/MSN/MAPK14/ERBB2/EZR/ECT2/FLNA/HDAC3/MDM2/KHDRBS1/EHD1/GSK3A/STK11/FBXW7/JAK2	19
GO:0033674	BP	GO:0033674	positive regulation of kinase activity	28/249	467/18723	3.04E-11	4.05E-09	2.32E-09	EPHB2/TGFB1/KRAS/AJUBA/ADAM17/AFAP1L2/HMGA2/ERBB2/EPHA2/ECT2/MAGED1/CARD10/FERMT2/ANG/PDGFD/CDKN1A/DDR1/TYRO3/TXN/ITGB3/STK11/TDGF1/EZH2/FBXW7/EPHB3/CDKN1B/JAK2/MAP3K7	28
GO:0050673	BP	GO:0050673	epithelial cell proliferation	27/249	437/18723	3.55E-11	4.62E-09	2.64E-09	ESR1/TGFB1/XBP1/COL8A2/MYC/SMAD3/CLDN1/ADAM17/STAT1/ERBB2/CEBPB/EPHA2/MAGED1/TNFSF12/TGFBR1/ANG/NOTCH2/IRF6/PGF/MARVELD3/NCSTN/NODAL/ITGB3/COL8A1/STK11/FBXW7/CDKN1B	27
GO:1900182	BP	GO:1900182	positive regulation of protein localization to nucleus	13/249	87/18723	1.27E-10	1.61E-08	9.22E-09	TGFB1/PIK3R1/TRIM28/SMAD3/MAPK14/LIF/ECT2/CARD10/FERMT2/FLNA/HDAC3/STK11/JAK2	13
GO:0032386	BP	GO:0032386	regulation of intracellular transport	23/249	337/18723	1.56E-10	1.91E-08	1.09E-08	AKT2/TGFB1/PIK3R1/TRIM28/SMAD3/MSN/MAPK14/ERBB2/EZR/ECT2/FLNA/HDAC3/MDM2/MAPK3/KHDRBS1/SREBF1/EHD1/TXN/BVES/GSK3A/STK11/FBXW7/JAK2	23
GO:0061564	BP	GO:0061564	axon development	27/249	467/18723	1.59E-10	1.91E-08	1.09E-08	L1CAM/EPHB2/APBB1/NUMB/PARD3/NOTCH3/ERBB2/NREP/EPHA2/HDAC6/SEMA3E/FLNA/NOTCH2/PLXND1/BCL2/PRKCQ/DDR1/SRF/FN1/EFNB2/BMP7/STK11/NTN1/EPHB3/LAMA5/JAK2/BSG	27
GO:0034446	BP	GO:0034446	substrate adhesion-dependent cell spreading	14/249	108/18723	1.73E-10	2.03E-08	1.16E-08	ACTN4/PIK3R1/LIMS1/NTN4/FERMT2/FLNA/FBLN1/TYRO3/FN1/BVES/ITGB3/CRKL/EPHB3/LAMA5	14
GO:0007389	BP	GO:0007389	pattern specification process	26/249	436/18723	1.82E-10	2.06E-08	1.18E-08	AURKA/SOX17/MLLT3/SMAD3/ETS2/CTNNBIP1/SIM2/HOXB7/YY1/HOXA9/TGFBR1/NOTCH2/LEF1/EPB41L5/FOXA2/SNAI1/SKI/FOXC1/SRF/HOXA10/NODAL/BMP7/TDGF1/CRKL/AXIN2/ACVR1	26
GO:0048754	BP	GO:0048754	branching morphogenesis of an epithelial tube	16/249	151/18723	1.84E-10	2.06E-08	1.18E-08	ESR1/KRAS/MYC/CTNNBIP1/HOXB7/EPHA2/MAGED1/SEMA3E/LEF1/PLXND1/BCL2/DDR1/SRF/BMP7/LAMA5/ACVR1	16
GO:0070482	BP	GO:0070482	response to oxygen levels	23/249	347/18723	2.77E-10	3.04E-08	1.74E-08	PPARGC1A/ALAD/SLC2A1/MYC/SMAD3/AJUBA/ADAM17/CCNA2/HDAC2/ANG/MDM2/BCL2/PGF/CDKN1A/NDRG1/CPEB1/SRF/BMP7/ENO1/E2F1/HDAC1/CDKN1B/MYB	23
GO:0034599	BP	GO:0034599	cellular response to oxidative stress	21/249	288/18723	3.03E-10	3.18E-08	1.82E-08	H19/PPARGC1A/HDAC6/HDAC2/ECT2/MAPK7/MCL1/PDGFD/MDM2/MAPK3/BCL2/TXN/SPHK1/STK26/PRKAA2/BMP7/EZH2/FBXW7/HDAC1/JAK2/MYB	21
GO:0097193	BP	GO:0097193	intrinsic apoptotic signaling pathway	21/249	288/18723	3.03E-10	3.18E-08	1.82E-08	TP53BP2/XBP1/DYRK2/PIK3R1/CEBPB/EPHA2/MAPK7/MCL1/SNAI1/MDM2/BCL2L1/BCL2/CDKN1A/ENO1/E2F1/STK11/FBXW7/SLC9A3R1/HDAC1/JAK2/TP73	21
GO:0030099	BP	GO:0030099	myeloid cell differentiation	24/249	381/18723	3.15E-10	3.24E-08	1.85E-08	TGFB1/PIK3R1/MYC/CTNNBIP1/STAT1/MAPK14/LIF/CEBPB/HOXB7/ITGB6/EPHA2/GLO1/HOXA9/NOTCH2/LEF1/ISG15/SRF/GAB2/SCIN/IL11/FASN/FBXW7/JAK2/KAT8	24
GO:0007178	BP	GO:0007178	transmembrane receptor protein serine/threonine kinase signaling pathway	23/249	355/18723	4.34E-10	4.37E-08	2.50E-08	TGFB1/SMAD3/ADAM17/MAPK14/NREP/ITGB6/TGFBR1/FERMT2/NOTCH2/LEF1/SKI/MAPK3/HPGD/NODAL/BMP7/STK11/TDGF1/JAK2/SMAD9/ACVR1/CDH5/FSTL1/MAP3K7	23
GO:0009314	BP	GO:0009314	response to radiation	26/249	456/18723	4.77E-10	4.71E-08	2.70E-08	CIRBP/AKT2/ALAD/KRAS/PIK3R1/MYC/HMGA2/MAPK14/ITGB6/YY1/PITPNM1/ECT2/PPM1D/FMR1/MDM2/BCL2L1/BCL2/F11R/ELK1/CDKN1A/TXN/RNF8/MMP1/H2AX/STK11/GRIN1	26
GO:0046824	BP	GO:0046824	positive regulation of nucleocytoplasmic transport	11/249	62/18723	5.16E-10	4.99E-08	2.86E-08	TGFB1/PIK3R1/TRIM28/SMAD3/MAPK14/ECT2/FLNA/HDAC3/MDM2/KHDRBS1/JAK2	11
GO:0090132	BP	GO:0090132	epithelium migration	23/249	360/18723	5.70E-10	5.27E-08	3.02E-08	TGFB1/ADAM17/GPI/EPHA2/HDAC6/TNFSF12/CARD10/TGFBR1/PIK3R3/PLXND1/EPB41L5/GRHL2/MAP3K3/MARVELD3/SRF/EFNB2/MAP4K4/ITGB3/TDGF1/FBXW7/PTP4A3/CDH5/FSTL1	23
GO:0051101	BP	GO:0051101	regulation of DNA binding	14/249	118/18723	5.74E-10	5.27E-08	3.02E-08	TGFB1/TRIM28/CTNNBIP1/HMGA2/LIF/HDAC2/LEF1/SKI/FOXC1/TXN/E2F1/FBXW7/JAK2/SRI	14
GO:0072331	BP	GO:0072331	signal transduction by p53 class mediator	16/249	163/18723	5.77E-10	5.27E-08	3.02E-08	TP53BP2/AURKA/DYRK2/FOXM1/PPM1D/KMT5A/SNAI1/MDM2/BCL2/CDKN1A/NDRG1/E2F1/STK11/CDKN1B/TP73/ING4	16
GO:0009410	BP	GO:0009410	response to xenobiotic stimulus	26/249	462/18723	6.31E-10	5.60E-08	3.21E-08	PPARGC1A/ALAD/FBP1/MYC/ADAM17/HMGA2/STAT1/TIMP2/HDAC2/TYMS/MDM2/BCL2/PGF/SREBF1/CDKN1A/TXNIP/PRKAA2/RORC/E2F1/CRKL/HDAC1/GRIN1/CDKN1B/HDAC4/AHR/TP73	26
GO:0120193	BP	GO:0120193	tight junction organization	12/249	80/18723	6.36E-10	5.60E-08	3.21E-08	CLDN1/PARD3/EPHA2/ECT2/TGFBR1/GRHL2/SNAI1/F11R/MARVELD3/CLDN4/SRF/CDH5	12
GO:0090130	BP	GO:0090130	tissue migration	23/249	365/18723	7.46E-10	6.46E-08	3.70E-08	TGFB1/ADAM17/GPI/EPHA2/HDAC6/TNFSF12/CARD10/TGFBR1/PIK3R3/PLXND1/EPB41L5/GRHL2/MAP3K3/MARVELD3/SRF/EFNB2/MAP4K4/ITGB3/TDGF1/FBXW7/PTP4A3/CDH5/FSTL1	23
GO:0003007	BP	GO:0003007	heart morphogenesis	19/249	246/18723	8.37E-10	7.12E-08	4.08E-08	TGFB1/SOX17/SMAD3/TGFBR1/FLNA/NOTCH2/PLXND1/TEAD2/GRHL2/SNAI1/MDM2/FOXC1/SRF/NODAL/BMP7/GSK3A/CRKL/AXIN2/ACVR1	19
GO:0001890	BP	GO:0001890	placenta development	15/249	144/18723	8.77E-10	7.34E-08	4.20E-08	TRIM28/MAPK14/LIF/CEBPB/SOCS3/ANG/NOTCH2/LEF1/GRHL2/SNAI1/MAPK3/NODAL/BMP7/CDKN1B/BSG	15
GO:0062197	BP	GO:0062197	cellular response to chemical stress	22/249	337/18723	9.18E-10	7.55E-08	4.32E-08	H19/PPARGC1A/SLC2A1/HDAC6/HDAC2/ECT2/MAPK7/MCL1/PDGFD/MDM2/MAPK3/BCL2/TXN/SPHK1/STK26/PRKAA2/BMP7/EZH2/FBXW7/HDAC1/JAK2/MYB	22
GO:0033002	BP	GO:0033002	muscle cell proliferation	19/249	248/18723	9.59E-10	7.76E-08	4.44E-08	PPARGC1A/TGFB1/CTNNBIP1/STAT1/MAPK14/GNA13/NDRG2/TGFBR1/ANG/PDGFD/MDM2/CDKN1A/FOXC1/HPGD/CDKN1B/JAK2/HDAC4/MYB/TP73	19
GO:0010810	BP	GO:0010810	regulation of cell-substrate adhesion	18/249	221/18723	1.01E-09	8.03E-08	4.59E-08	ACTN4/CDKN2A/PIK3R1/SMAD3/LIMS1/SEMA3E/FERMT2/FLNA/EPB41L5/FBLN1/BCL2/DDR1/FN1/MAP4K4/COL8A1/SERPINE1/CRKL/JAK2	18
GO:0007568	BP	GO:0007568	aging	22/249	339/18723	1.03E-09	8.04E-08	4.60E-08	PPARGC1A/YBX1/CDKN2A/KRAS/CLDN1/LIMS1/HMGA2/MAPK14/TIMP2/FOXM1/TYMS/MAPK3/MAP3K3/BCL2/SREBF1/CDKN1A/SRF/GSK3A/SERPINE1/H2AX/SIRT3/CDKN1B	22
GO:0000302	BP	GO:0000302	response to reactive oxygen species	18/249	222/18723	1.08E-09	8.36E-08	4.79E-08	H19/PPARGC1A/STAT1/HDAC6/HDAC2/ECT2/MAPK7/PDGFD/MDM2/MAPK3/BCL2/TXNIP/TXN/SPHK1/STK26/BMP7/EZH2/MYB	18
GO:0061448	BP	GO:0061448	connective tissue development	19/249	252/18723	1.25E-09	9.52E-08	5.45E-08	PPARGC1A/TGFB1/XBP1/SMAD3/HMGA2/MAPK14/TGFBR1/TYMS/PDGFD/PTHLH/SNAI1/MAPK3/TRPS1/SRF/SCIN/RORC/BMP7/AXIN2/SOX5	19
GO:1904951	BP	GO:1904951	positive regulation of establishment of protein localization	21/249	319/18723	1.94E-09	1.44E-07	8.22E-08	AKT2/TGFB1/APBB1/PIK3R1/TRIM28/SMAD3/MAPK14/ERBB2/EZR/ECT2/ANG/FLNA/HDAC3/MDM2/GSK3A/FBXW7/SIRT3/JAK2/SRI/PTP4A3/KCNN4	21
GO:0060541	BP	GO:0060541	respiratory system development	17/249	203/18723	1.95E-09	1.44E-07	8.22E-08	SPDEF/KRAS/LOXL3/LIF/SIM2/ITGB6/LEF1/GRHL2/SKI/MAPK3/ELK1/SREBF1/SRF/NODAL/FBXW7/LAMA5/YWHAZ	17
GO:0070830	BP	GO:0070830	bicellular tight junction assembly	11/249	70/18723	2.00E-09	1.45E-07	8.31E-08	CLDN1/PARD3/EPHA2/ECT2/GRHL2/SNAI1/F11R/MARVELD3/CLDN4/SRF/CDH5	11
GO:0045786	BP	GO:0045786	negative regulation of cell cycle	23/249	385/18723	2.09E-09	1.49E-07	8.55E-08	TP53BP2/TGFB1/CDKN2A/APBB1/SMAD3/GMNN/HMGA2/MAPK14/LIF/TIMP2/FHL1/TIMELESS/MDM2/BCL2/CDKN1A/FOXC1/HPGD/BMP7/E2F1/H2AX/EZH2/SLC9A3R1/CDKN1B	23
GO:0045860	BP	GO:0045860	positive regulation of protein kinase activity	23/249	386/18723	2.19E-09	1.55E-07	8.85E-08	TGFB1/KRAS/AJUBA/ADAM17/AFAP1L2/HMGA2/ERBB2/ECT2/MAGED1/CARD10/FERMT2/ANG/PDGFD/CDKN1A/TXN/ITGB3/STK11/TDGF1/EZH2/FBXW7/CDKN1B/JAK2/MAP3K7	23
GO:0007160	BP	GO:0007160	cell-matrix adhesion	18/249	233/18723	2.35E-09	1.64E-07	9.37E-08	L1CAM/CDKN2A/PIK3R1/SMAD3/AJUBA/LIMS1/ITGB6/SEMA3E/HPSE/FERMT2/EPB41L5/BCL2/DDR1/SRF/FN1/MAP4K4/ITGB3/SERPINE1	18
GO:0007569	BP	GO:0007569	cell aging	14/249	132/18723	2.55E-09	1.75E-07	1.00E-07	YBX1/CDKN2A/KRAS/LIMS1/HMGA2/MAPK14/FOXM1/MAP3K3/BCL2/CDKN1A/SRF/SERPINE1/H2AX/CDKN1B	14
GO:0010631	BP	GO:0010631	epithelial cell migration	22/249	357/18723	2.69E-09	1.82E-07	1.04E-07	TGFB1/ADAM17/GPI/EPHA2/HDAC6/TNFSF12/CARD10/TGFBR1/PIK3R3/PLXND1/EPB41L5/MAP3K3/MARVELD3/SRF/EFNB2/MAP4K4/ITGB3/TDGF1/FBXW7/PTP4A3/CDH5/FSTL1	22
GO:0042307	BP	GO:0042307	positive regulation of protein import into nucleus	9/249	41/18723	2.72E-09	1.82E-07	1.04E-07	TGFB1/PIK3R1/TRIM28/SMAD3/MAPK14/ECT2/FLNA/HDAC3/JAK2	9
GO:1903131	BP	GO:1903131	mononuclear cell differentiation	24/249	426/18723	2.93E-09	1.93E-07	1.10E-07	XBP1/LOXL3/PIK3R1/MYC/ADAM17/CTNNBIP1/ERBB2/CEBPB/ITGB6/YY1/NOTCH2/LEF1/BCL2/TYRO3/SRF/NFIL3/IL11/RORC/STK11/EZH2/FASN/KLF6/HDAC4/MYB	24
GO:0070997	BP	GO:0070997	neuron death	22/249	361/18723	3.30E-09	2.14E-07	1.23E-07	PPARGC1A/AKT2/TP53BP2/KRAS/GPI/CEBPB/EIF4G1/MCL1/PRKCI/BCL2L1/BCL2/ELK1/TYRO3/NCSTN/EFNB2/GSK3A/FBXW7/HDAC1/MYBL2/JAK2/HDAC4/MYB	22
GO:0120192	BP	GO:0120192	tight junction assembly	11/249	74/18723	3.69E-09	2.36E-07	1.35E-07	CLDN1/PARD3/EPHA2/ECT2/GRHL2/SNAI1/F11R/MARVELD3/CLDN4/SRF/CDH5	11
GO:1900180	BP	GO:1900180	regulation of protein localization to nucleus	14/249	136/18723	3.78E-09	2.39E-07	1.37E-07	TGFB1/PIK3R1/TRIM28/SMAD3/MAPK14/LIF/ECT2/MAGED1/CARD10/FERMT2/FLNA/HDAC3/STK11/JAK2	14
GO:0071478	BP	GO:0071478	cellular response to radiation	16/249	186/18723	4.00E-09	2.50E-07	1.43E-07	AKT2/PIK3R1/MYC/HMGA2/MAPK14/ITGB6/YY1/ECT2/FMR1/MDM2/BCL2L1/ELK1/CDKN1A/MMP1/H2AX/STK11	16
GO:1904591	BP	GO:1904591	positive regulation of protein import	9/249	43/18723	4.28E-09	2.64E-07	1.51E-07	TGFB1/PIK3R1/TRIM28/SMAD3/MAPK14/ECT2/FLNA/HDAC3/JAK2	9
GO:0051222	BP	GO:0051222	positive regulation of protein transport	20/249	303/18723	4.56E-09	2.78E-07	1.59E-07	AKT2/TGFB1/APBB1/PIK3R1/TRIM28/SMAD3/MAPK14/ERBB2/EZR/ECT2/ANG/FLNA/HDAC3/MDM2/GSK3A/FBXW7/SIRT3/JAK2/SRI/KCNN4	20
GO:0051402	BP	GO:0051402	neuron apoptotic process	18/249	246/18723	5.57E-09	3.35E-07	1.92E-07	PPARGC1A/AKT2/KRAS/GPI/CEBPB/MCL1/PRKCI/BCL2L1/BCL2/TYRO3/NCSTN/GSK3A/FBXW7/HDAC1/MYBL2/JAK2/HDAC4/MYB	18
GO:0001666	BP	GO:0001666	response to hypoxia	20/249	307/18723	5.70E-09	3.39E-07	1.94E-07	PPARGC1A/ALAD/SLC2A1/MYC/SMAD3/AJUBA/ADAM17/CCNA2/ANG/MDM2/BCL2/PGF/NDRG1/CPEB1/SRF/BMP7/ENO1/E2F1/CDKN1B/MYB	20
GO:0043297	BP	GO:0043297	apical junction assembly	11/249	78/18723	6.55E-09	3.80E-07	2.17E-07	CLDN1/PARD3/EPHA2/ECT2/GRHL2/SNAI1/F11R/MARVELD3/CLDN4/SRF/CDH5	11
GO:0002064	BP	GO:0002064	epithelial cell development	17/249	220/18723	6.61E-09	3.80E-07	2.17E-07	ESR1/SPDEF/CLDN1/MSN/EPHA2/EZR/FLNA/NOTCH2/TYMS/EPB41L5/GRHL2/F11R/CDKN1A/GSK3A/FASN/SLC9A3R1/CDH5	17
GO:0018108	BP	GO:0018108	peptidyl-tyrosine phosphorylation	22/249	375/18723	6.62E-09	3.80E-07	2.17E-07	EPHB2/TGFB1/DYRK2/ADAM17/AFAP1L2/LIF/ERBB2/EPHA2/HDAC2/SOCS3/PDGFD/MAPK3/DDR1/TYRO3/IL11/ITGB3/TDGF1/FBXW7/HDAC1/EPHB3/JAK2/ACVR1	22
GO:0045926	BP	GO:0045926	negative regulation of growth	18/249	249/18723	6.73E-09	3.82E-07	2.19E-07	TGFB1/CDKN2A/FBP1/SOX17/SMAD3/YY1/FHL1/SEMA3E/NOTCH2/BCL2/CDKN1A/GSK3A/ENO1/STK11/NTN1/CDKN1B/TP73/ING4	18
GO:0006979	BP	GO:0006979	response to oxidative stress	24/249	446/18723	7.17E-09	4.02E-07	2.30E-07	H19/PPARGC1A/ALAD/STAT1/HDAC6/HDAC2/ECT2/MAPK7/MCL1/PDGFD/MDM2/MAPK3/BCL2/TXNIP/TXN/SPHK1/STK26/PRKAA2/BMP7/EZH2/FBXW7/HDAC1/JAK2/MYB	24
GO:0007599	BP	GO:0007599	hemostasis	17/249	222/18723	7.58E-09	4.20E-07	2.40E-07	EPHB2/GPI/MAPK14/F2RL2/HPSE/FLNA/FOXA2/FBLN1/F11R/PRKCQ/TYRO3/SRF/FN1/ITGB3/SERPINE1/PLA2G4A/JAK2	17
GO:0018212	BP	GO:0018212	peptidyl-tyrosine modification	22/249	378/18723	7.65E-09	4.20E-07	2.40E-07	EPHB2/TGFB1/DYRK2/ADAM17/AFAP1L2/LIF/ERBB2/EPHA2/HDAC2/SOCS3/PDGFD/MAPK3/DDR1/TYRO3/IL11/ITGB3/TDGF1/FBXW7/HDAC1/EPHB3/JAK2/ACVR1	22
GO:0050878	BP	GO:0050878	regulation of body fluid levels	22/249	379/18723	8.03E-09	4.36E-07	2.49E-07	EPHB2/XBP1/CLDN1/GPI/MAPK14/F2RL2/HPSE/FLNA/FOXA2/FBLN1/F11R/PRKCQ/DDR1/TYRO3/CLDN4/SRF/FN1/ITGB3/SERPINE1/PLA2G4A/JAK2/KCNN4	22
GO:0018105	BP	GO:0018105	peptidyl-serine phosphorylation	20/249	315/18723	8.82E-09	4.73E-07	2.71E-07	AKT2/TGFB1/AURKA/DYRK2/HMGA2/MAPK14/LIF/EIF4G1/HDAC6/TGFBR1/MAPK7/PRKCI/MAPK3/BCL2/PRKCQ/TXN/PRKAA2/IL11/GSK3A/TDGF1	20
GO:0042542	BP	GO:0042542	response to hydrogen peroxide	14/249	146/18723	9.54E-09	5.06E-07	2.90E-07	STAT1/HDAC6/HDAC2/ECT2/MAPK7/PDGFD/MDM2/BCL2/TXNIP/TXN/SPHK1/STK26/EZH2/MYB	14
GO:0007409	BP	GO:0007409	axonogenesis	23/249	418/18723	9.91E-09	5.20E-07	2.98E-07	L1CAM/EPHB2/APBB1/NUMB/PARD3/NOTCH3/ERBB2/EPHA2/HDAC6/SEMA3E/NOTCH2/PLXND1/BCL2/PRKCQ/SRF/FN1/EFNB2/BMP7/STK11/NTN1/EPHB3/LAMA5/BSG	23
GO:1901214	BP	GO:1901214	regulation of neuron death	20/249	319/18723	1.09E-08	5.67E-07	3.25E-07	PPARGC1A/TP53BP2/KRAS/GPI/CEBPB/EIF4G1/MCL1/PRKCI/BCL2L1/BCL2/ELK1/TYRO3/EFNB2/GSK3A/FBXW7/HDAC1/MYBL2/JAK2/HDAC4/MYB	20
GO:0010212	BP	GO:0010212	response to ionizing radiation	14/249	148/18723	1.14E-08	5.84E-07	3.34E-07	ALAD/MYC/HMGA2/MAPK14/ITGB6/ECT2/MDM2/BCL2L1/BCL2/ELK1/CDKN1A/RNF8/H2AX/STK11	14
GO:0048146	BP	GO:0048146	positive regulation of fibroblast proliferation	9/249	48/18723	1.20E-08	6.07E-07	3.48E-07	ESR1/MYC/CCNA2/PDGFD/CDKN1A/SPHK1/FN1/E2F1/MYB	9
GO:0045444	BP	GO:0045444	fat cell differentiation	17/249	229/18723	1.21E-08	6.07E-07	3.48E-07	PPARGC1A/AKT2/TGFB1/XBP1/SENP2/SMAD3/HMGA2/MAPK14/CEBPB/HDAC6/CBY1/FERMT2/SREBF1/IL11/RORC/BMP7/E2F1	17
GO:0034504	BP	GO:0034504	protein localization to nucleus	19/249	290/18723	1.27E-08	6.31E-07	3.61E-07	TGFB1/PIK3R1/TRIM28/SMAD3/MAPK14/LIF/ECT2/MAGED1/CARD10/FERMT2/FLNA/HDAC3/MDM2/CDKN1A/TXNIP/TXN/BMP7/STK11/JAK2	19
GO:0036293	BP	GO:0036293	response to decreased oxygen levels	20/249	322/18723	1.28E-08	6.31E-07	3.61E-07	PPARGC1A/ALAD/SLC2A1/MYC/SMAD3/AJUBA/ADAM17/CCNA2/ANG/MDM2/BCL2/PGF/NDRG1/CPEB1/SRF/BMP7/ENO1/E2F1/CDKN1B/MYB	20
GO:0030324	BP	GO:0030324	lung development	15/249	177/18723	1.52E-08	7.42E-07	4.24E-07	SPDEF/KRAS/LOXL3/LIF/SIM2/ITGB6/GRHL2/MAPK3/ELK1/SREBF1/SRF/NODAL/FBXW7/LAMA5/YWHAZ	15
GO:0046822	BP	GO:0046822	regulation of nucleocytoplasmic transport	12/249	106/18723	1.71E-08	8.28E-07	4.74E-07	TGFB1/PIK3R1/TRIM28/SMAD3/MAPK14/ECT2/FLNA/HDAC3/MDM2/KHDRBS1/TXN/JAK2	12
GO:0048660	BP	GO:0048660	regulation of smooth muscle cell proliferation	15/249	180/18723	1.91E-08	9.13E-07	5.22E-07	PPARGC1A/TGFB1/CTNNBIP1/STAT1/GNA13/NDRG2/ANG/PDGFD/MDM2/CDKN1A/HPGD/CDKN1B/JAK2/HDAC4/MYB	15
GO:0070371	BP	GO:0070371	ERK1 and ERK2 cascade	20/249	330/18723	1.93E-08	9.15E-07	5.24E-07	EPHB2/TGFB1/MYC/LIF/ERBB2/EPHA2/EZR/NDRG2/FERMT2/NOTCH2/PDGFD/FBLN1/MAPK3/FN1/NODAL/CRKL/FBXW7/SLC9A3R1/SIRT3/YWHAZ	20
GO:0071214	BP	GO:0071214	cellular response to abiotic stimulus	20/249	331/18723	2.03E-08	9.41E-07	5.39E-07	AKT2/SLC2A1/PIK3R1/MYC/HMGA2/MAPK14/ITGB6/YY1/ECT2/FMR1/MDM2/BCL2L1/MAPK3/F11R/ELK1/CDKN1A/MMP1/H2AX/STK11/HDAC4	20
GO:0104004	BP	GO:0104004	cellular response to environmental stimulus	20/249	331/18723	2.03E-08	9.41E-07	5.39E-07	AKT2/SLC2A1/PIK3R1/MYC/HMGA2/MAPK14/ITGB6/YY1/ECT2/FMR1/MDM2/BCL2L1/MAPK3/F11R/ELK1/CDKN1A/MMP1/H2AX/STK11/HDAC4	20
GO:0030323	BP	GO:0030323	respiratory tube development	15/249	181/18723	2.05E-08	9.41E-07	5.39E-07	SPDEF/KRAS/LOXL3/LIF/SIM2/ITGB6/GRHL2/MAPK3/ELK1/SREBF1/SRF/NODAL/FBXW7/LAMA5/YWHAZ	15
GO:0034614	BP	GO:0034614	cellular response to reactive oxygen species	14/249	155/18723	2.06E-08	9.41E-07	5.39E-07	H19/HDAC6/HDAC2/ECT2/MAPK7/PDGFD/MDM2/MAPK3/TXN/SPHK1/STK26/BMP7/EZH2/MYB	14
GO:0042063	BP	GO:0042063	gliogenesis	19/249	301/18723	2.31E-08	1.05E-06	5.99E-07	AKT2/TGFB1/KRAS/PARD3/LIF/ERBB2/HDAC2/LEF1/PRKCI/SKI/MAPK3/NDRG1/NCSTN/E2F1/CRKL/EZH2/HDAC1/MYB/TP73	19
GO:0072132	BP	GO:0072132	mesenchyme morphogenesis	9/249	52/18723	2.52E-08	1.13E-06	6.46E-07	MYC/SMAD3/TGFBR1/LEF1/SNAI1/MDM2/FOXC1/BMP7/ACVR1	9
GO:0048659	BP	GO:0048659	smooth muscle cell proliferation	15/249	184/18723	2.56E-08	1.13E-06	6.47E-07	PPARGC1A/TGFB1/CTNNBIP1/STAT1/GNA13/NDRG2/ANG/PDGFD/MDM2/CDKN1A/HPGD/CDKN1B/JAK2/HDAC4/MYB	15
GO:0051090	BP	GO:0051090	regulation of DNA-binding transcription factor activity	23/249	440/18723	2.57E-08	1.13E-06	6.47E-07	ESR1/PPARGC1A/CDKN2A/KRAS/SMAD3/CTNNBIP1/HMGA2/HDAC2/TRIM62/FLNA/PRKCI/FOXA2/MAPK3/PRKCQ/SRF/SPHK1/NODAL/BMP7/EZH2/JAK2/SRI/HDAC4/MAP3K7	23
GO:0043523	BP	GO:0043523	regulation of neuron apoptotic process	16/249	212/18723	2.60E-08	1.13E-06	6.49E-07	PPARGC1A/KRAS/GPI/CEBPB/MCL1/PRKCI/BCL2L1/BCL2/TYRO3/GSK3A/FBXW7/HDAC1/MYBL2/JAK2/HDAC4/MYB	16
GO:0018209	BP	GO:0018209	peptidyl-serine modification	20/249	338/18723	2.87E-08	1.24E-06	7.12E-07	AKT2/TGFB1/AURKA/DYRK2/HMGA2/MAPK14/LIF/EIF4G1/HDAC6/TGFBR1/MAPK7/PRKCI/MAPK3/BCL2/PRKCQ/TXN/PRKAA2/IL11/GSK3A/TDGF1	20
GO:0090316	BP	GO:0090316	positive regulation of intracellular protein transport	14/249	160/18723	3.09E-08	1.33E-06	7.58E-07	AKT2/TGFB1/PIK3R1/TRIM28/SMAD3/MAPK14/ERBB2/ECT2/FLNA/HDAC3/MDM2/GSK3A/FBXW7/JAK2	14
GO:0030308	BP	GO:0030308	negative regulation of cell growth	15/249	188/18723	3.42E-08	1.45E-06	8.32E-07	TGFB1/CDKN2A/FBP1/SOX17/SMAD3/YY1/FHL1/SEMA3E/BCL2/CDKN1A/GSK3A/ENO1/STK11/NTN1/CDKN1B	15
GO:0070372	BP	GO:0070372	regulation of ERK1 and ERK2 cascade	19/249	309/18723	3.51E-08	1.48E-06	8.48E-07	EPHB2/TGFB1/LIF/ERBB2/EPHA2/EZR/NDRG2/FERMT2/NOTCH2/PDGFD/FBLN1/MAPK3/FN1/NODAL/CRKL/FBXW7/SLC9A3R1/SIRT3/YWHAZ	19
GO:0007596	BP	GO:0007596	blood coagulation	16/249	217/18723	3.61E-08	1.51E-06	8.63E-07	EPHB2/MAPK14/F2RL2/HPSE/FLNA/FOXA2/FBLN1/F11R/PRKCQ/TYRO3/SRF/FN1/ITGB3/SERPINE1/PLA2G4A/JAK2	16
GO:0030879	BP	GO:0030879	mammary gland development	13/249	137/18723	3.69E-08	1.53E-06	8.76E-07	ESR1/AKT2/XBP1/CEBPB/EPHA2/HOXA9/LEF1/IRF6/DDR1/TDGF1/FASN/NTN1/JAK2	13
GO:0043542	BP	GO:0043542	endothelial cell migration	18/249	279/18723	3.93E-08	1.61E-06	9.19E-07	TGFB1/ADAM17/GPI/EPHA2/TNFSF12/CARD10/TGFBR1/PIK3R3/PLXND1/MAP3K3/SRF/EFNB2/ITGB3/TDGF1/FBXW7/PTP4A3/CDH5/FSTL1	18
GO:0051216	BP	GO:0051216	cartilage development	15/249	190/18723	3.94E-08	1.61E-06	9.19E-07	TGFB1/SMAD3/HMGA2/MAPK14/TGFBR1/TYMS/PTHLH/SNAI1/MAPK3/TRPS1/SRF/SCIN/BMP7/AXIN2/SOX5	15
GO:2001020	BP	GO:2001020	regulation of response to DNA damage stimulus	16/249	219/18723	4.10E-08	1.66E-06	9.49E-07	APBB1/TRIM28/MYC/HMGA2/FOXM1/FMR1/TIMELESS/MCL1/KMT5A/SNAI1/MDM2/BCL2L1/BCL2/RNF8/H2AX/AXIN2	16
GO:0007565	BP	GO:0007565	female pregnancy	15/249	193/18723	4.85E-08	1.95E-06	1.11E-06	ESR1/SLC2A1/KRAS/TRIM28/LIF/PTHLH/FBLN1/MAPK3/BCL2/PGF/DDR1/CLDN4/HPGD/NODAL/BSG	15
GO:0050817	BP	GO:0050817	coagulation	16/249	222/18723	4.96E-08	1.97E-06	1.13E-06	EPHB2/MAPK14/F2RL2/HPSE/FLNA/FOXA2/FBLN1/F11R/PRKCQ/TYRO3/SRF/FN1/ITGB3/SERPINE1/PLA2G4A/JAK2	16
GO:0048562	BP	GO:0048562	embryonic organ morphogenesis	18/249	285/18723	5.43E-08	2.14E-06	1.23E-06	EPHB2/SOX17/SMAD3/HOXB7/EPHA2/HOXA9/TGFBR1/NOTCH2/TEAD2/GRHL2/LRIG1/MAPK3/SRF/NODAL/BMP7/SLC9A3R1/NTN1/ACVR1	18
GO:0050769	BP	GO:0050769	positive regulation of neurogenesis	16/249	225/18723	5.98E-08	2.34E-06	1.34E-06	L1CAM/EPHB2/TGFB1/NUMB/LIF/HDAC2/PRKCI/PLXND1/SRF/FN1/E2F1/STK11/NTN1/HDAC1/MYB/TP73	16
GO:0007179	BP	GO:0007179	transforming growth factor beta receptor signaling pathway	15/249	198/18723	6.81E-08	2.62E-06	1.50E-06	TGFB1/SMAD3/ADAM17/NREP/ITGB6/TGFBR1/FERMT2/SKI/HPGD/NODAL/STK11/SMAD9/ACVR1/CDH5/MAP3K7	15
GO:0031099	BP	GO:0031099	regeneration	15/249	198/18723	6.81E-08	2.62E-06	1.50E-06	AURKA/CLDN1/CEBPB/NREP/CCNA2/FLNA/TYMS/BCL2/PGF/CDKN1A/KLK6/MAP4K4/EZH2/CDKN1B/JAK2	15
GO:0070301	BP	GO:0070301	cellular response to hydrogen peroxide	11/249	98/18723	7.46E-08	2.85E-06	1.63E-06	HDAC6/HDAC2/ECT2/MAPK7/PDGFD/MDM2/TXN/SPHK1/STK26/EZH2/MYB	11
GO:0001819	BP	GO:0001819	positive regulation of cytokine production	23/249	467/18723	7.60E-08	2.85E-06	1.63E-06	H19/EPHB2/TGFB1/XBP1/PIK3R1/SMAD3/ADAM17/AFAP1L2/STAT1/MAPK14/CEBPB/HDAC2/HPSE/ISG15/PRKCQ/G3BP1/SPHK1/NODAL/SERPINE1/HDAC1/JAK2/MYB/MAP3K7	23
GO:0001649	BP	GO:0001649	osteoblast differentiation	16/249	229/18723	7.63E-08	2.85E-06	1.63E-06	SMAD3/CTNNBIP1/MAPK14/CEBPB/EPHA2/FERMT2/LEF1/PTHLH/SNAI1/SKI/BMP7/FASN/AXIN2/HDAC4/MRC2/ACVR1	16
GO:0033157	BP	GO:0033157	regulation of intracellular protein transport	16/249	229/18723	7.63E-08	2.85E-06	1.63E-06	AKT2/TGFB1/PIK3R1/TRIM28/SMAD3/MAPK14/ERBB2/ECT2/FLNA/HDAC3/MDM2/SREBF1/TXN/GSK3A/FBXW7/JAK2	16
GO:0001822	BP	GO:0001822	kidney development	18/249	293/18723	8.25E-08	3.06E-06	1.75E-06	SOX17/MYC/SMAD3/CTNNBIP1/STAT1/LIF/HOXB7/MAGED1/TGFBR1/NOTCH2/PDGFD/PLXND1/BCL2/FOXC1/HPGD/BMP7/LAMA5/TP73	18
GO:0042306	BP	GO:0042306	regulation of protein import into nucleus	9/249	60/18723	9.22E-08	3.40E-06	1.94E-06	TGFB1/PIK3R1/TRIM28/SMAD3/MAPK14/ECT2/FLNA/HDAC3/JAK2	9
GO:0050767	BP	GO:0050767	regulation of neurogenesis	20/249	364/18723	9.71E-08	3.55E-06	2.03E-06	L1CAM/EPHB2/TGFB1/NUMB/LIF/HDAC2/SEMA3E/PRKCI/PLXND1/SKI/SRF/FN1/BMP7/E2F1/STK11/EZH2/NTN1/HDAC1/MYB/TP73	20
GO:0048145	BP	GO:0048145	regulation of fibroblast proliferation	10/249	80/18723	1.05E-07	3.82E-06	2.18E-06	ESR1/MYC/CCNA2/PDGFD/SKI/CDKN1A/SPHK1/FN1/E2F1/MYB	10
GO:0061008	BP	GO:0061008	hepaticobiliary system development	13/249	150/18723	1.08E-07	3.91E-06	2.24E-06	AURKA/XBP1/KRAS/SOX17/SMAD3/CLDN1/CEBPB/NOTCH2/TYMS/ELK1/NODAL/EZH2/FBXW7	13
GO:0001701	BP	GO:0001701	in utero embryonic development	20/249	367/18723	1.11E-07	3.97E-06	2.27E-06	YBX1/SOX17/TRIM28/SMAD3/GPI/LIF/CEBPB/SOCS3/TGFBR1/NOTCH2/LEF1/EPB41L5/GRHL2/SNAI1/BCL2L1/FOXC1/SRF/NODAL/BMP7/ACVR1	20
GO:0048863	BP	GO:0048863	stem cell differentiation	15/249	206/18723	1.15E-07	4.07E-06	2.33E-06	ESR1/SOX17/MLLT3/HMGA2/LIF/SEMA3E/TEAD2/MAPK3/FOXC1/SRF/FN1/BMP7/SOX5/LAMA5/ACVR1	15
GO:0048144	BP	GO:0048144	fibroblast proliferation	10/249	81/18723	1.19E-07	4.18E-06	2.39E-06	ESR1/MYC/CCNA2/PDGFD/SKI/CDKN1A/SPHK1/FN1/E2F1/MYB	10
GO:2000273	BP	GO:2000273	positive regulation of signaling receptor activity	8/249	45/18723	1.23E-07	4.31E-06	2.47E-06	EPHB2/ADAM17/HDAC6/HDAC2/NCOA3/FBXW7/HDAC1/JAK2	8
GO:0051960	BP	GO:0051960	regulation of nervous system development	22/249	443/18723	1.28E-07	4.45E-06	2.55E-06	L1CAM/EPHB2/TGFB1/NUMB/PARD3/LIF/HDAC2/SEMA3E/PRKCI/PLXND1/SKI/SRF/FN1/BMP7/E2F1/STK11/EZH2/NTN1/HDAC1/EPHB3/MYB/TP73	22
GO:0072001	BP	GO:0072001	renal system development	18/249	302/18723	1.30E-07	4.46E-06	2.55E-06	SOX17/MYC/SMAD3/CTNNBIP1/STAT1/LIF/HOXB7/MAGED1/TGFBR1/NOTCH2/PDGFD/PLXND1/BCL2/FOXC1/HPGD/BMP7/LAMA5/TP73	18
GO:0002573	BP	GO:0002573	myeloid leukocyte differentiation	15/249	208/18723	1.30E-07	4.46E-06	2.55E-06	TGFB1/PIK3R1/MYC/CTNNBIP1/MAPK14/LIF/CEBPB/ITGB6/EPHA2/GLO1/NOTCH2/LEF1/GAB2/FASN/FBXW7	15
GO:0016055	BP	GO:0016055	Wnt signaling pathway	22/249	444/18723	1.33E-07	4.53E-06	2.59E-06	TGFB1/SOX17/MLLT3/SENP2/SMAD3/TLE4/CTNNBIP1/MAPK14/NDRG2/CBY1/FERMT2/LEF1/TLE1/SKI/G3BP1/PRKAA2/GSK3A/STK11/SLC9A3R1/HDAC1/AXIN2/ZBTB33	22
GO:0001503	BP	GO:0001503	ossification	21/249	408/18723	1.38E-07	4.65E-06	2.66E-06	TGFB1/SMAD3/CTNNBIP1/MAPK14/CEBPB/EPHA2/FERMT2/LEF1/PTHLH/ISG15/SNAI1/SKI/MAPK3/BCL2/FOXC1/BMP7/FASN/AXIN2/HDAC4/MRC2/ACVR1	21
GO:0010975	BP	GO:0010975	regulation of neuron projection development	22/249	445/18723	1.39E-07	4.65E-06	2.66E-06	L1CAM/EPHB2/APBB1/HDAC2/SEMA3E/FLNA/PRKCI/PLXND1/MDM2/EHD1/KLK6/SRF/FN1/EFNB2/MAP4K4/BMP7/GSK3A/STK11/CRKL/EZH2/NTN1/EPHB3	22
GO:1904589	BP	GO:1904589	regulation of protein import	9/249	63/18723	1.43E-07	4.76E-06	2.72E-06	TGFB1/PIK3R1/TRIM28/SMAD3/MAPK14/ECT2/FLNA/HDAC3/JAK2	9
GO:0198738	BP	GO:0198738	cell-cell signaling by wnt	22/249	446/18723	1.44E-07	4.77E-06	2.73E-06	TGFB1/SOX17/MLLT3/SENP2/SMAD3/TLE4/CTNNBIP1/MAPK14/NDRG2/CBY1/FERMT2/LEF1/TLE1/SKI/G3BP1/PRKAA2/GSK3A/STK11/SLC9A3R1/HDAC1/AXIN2/ZBTB33	22
GO:0007623	BP	GO:0007623	circadian rhythm	15/249	210/18723	1.47E-07	4.85E-06	2.78E-06	PPARGC1A/HDAC2/MAGED1/TIMELESS/TYMS/HDAC3/SREBF1/CLDN4/NFIL3/PRKAA2/RORC/EZH2/FBXW7/HDAC1/AHR	15
GO:0051962	BP	GO:0051962	positive regulation of nervous system development	17/249	272/18723	1.49E-07	4.88E-06	2.79E-06	L1CAM/EPHB2/TGFB1/NUMB/LIF/HDAC2/PRKCI/PLXND1/SRF/FN1/E2F1/STK11/NTN1/HDAC1/EPHB3/MYB/TP73	17
GO:0048545	BP	GO:0048545	response to steroid hormone	19/249	339/18723	1.51E-07	4.90E-06	2.80E-06	ESR1/TGFB1/ALAD/KRAS/CLDN1/GPI/HMGA2/HDAC6/TYMS/MDM2/BCL2/SREBF1/CDKN1A/CLDN4/TXNIP/NODAL/BMP7/HDAC1/JAK2	19
GO:0044843	BP	GO:0044843	cell cycle G1/S phase transition	16/249	241/18723	1.54E-07	4.97E-06	2.85E-06	CDKN2A/APBB1/ADAM17/BRD4/EIF4G1/CCNA2/FHL1/MDM2/BCL2/KHDRBS1/CDKN1A/E2F1/EZH2/FBXW7/CDKN1B/ACVR1	16
GO:0050678	BP	GO:0050678	regulation of epithelial cell proliferation	20/249	381/18723	2.03E-07	6.50E-06	3.72E-06	TGFB1/XBP1/MYC/SMAD3/CLDN1/ADAM17/STAT1/ERBB2/MAGED1/TNFSF12/TGFBR1/ANG/NOTCH2/PGF/MARVELD3/NODAL/ITGB3/STK11/FBXW7/CDKN1B	20
GO:0007346	BP	GO:0007346	regulation of mitotic cell cycle	22/249	457/18723	2.19E-07	6.97E-06	3.99E-06	TGFB1/AURKA/SMAD3/ADAM17/AFAP1L2/HMGA2/BRD4/TIMP2/EIF4G1/FHL1/USP22/MDM2/BCL2/CDKN1A/FOXC1/SPHK1/BMP7/E2F1/EZH2/SLC9A3R1/CDKN1B/TP73	22
GO:0042692	BP	GO:0042692	muscle cell differentiation	20/249	384/18723	2.30E-07	7.27E-06	4.16E-06	YBX1/TGFB1/ACTN4/XBP1/KRAS/MAPK14/YY1/CBY1/QKI/MDM2/SKI/BCL2/EHD1/SRF/EFNB2/BVES/GSK3A/EZH2/HDAC4/ACVR1	20
GO:0051146	BP	GO:0051146	striated muscle cell differentiation	17/249	283/18723	2.62E-07	8.25E-06	4.72E-06	YBX1/TGFB1/XBP1/KRAS/MAPK14/YY1/CBY1/SKI/BCL2/EHD1/SRF/EFNB2/BVES/GSK3A/EZH2/HDAC4/ACVR1	17
GO:0044706	BP	GO:0044706	multi-multicellular organism process	15/249	220/18723	2.70E-07	8.42E-06	4.82E-06	ESR1/SLC2A1/KRAS/TRIM28/LIF/PTHLH/FBLN1/MAPK3/BCL2/PGF/DDR1/CLDN4/HPGD/NODAL/BSG	15
GO:0072073	BP	GO:0072073	kidney epithelium development	12/249	136/18723	2.78E-07	8.61E-06	4.93E-06	MYC/SMAD3/CTNNBIP1/STAT1/LIF/HOXB7/MAGED1/NOTCH2/BCL2/FOXC1/BMP7/LAMA5	12
GO:0009895	BP	GO:0009895	negative regulation of catabolic process	18/249	320/18723	3.07E-07	9.47E-06	5.42E-06	PPARGC1A/CIRBP/YBX1/ALAD/FBP1/SMAD3/FOXK2/MAPK14/TIMP2/EIF4G1/FMR1/FLNA/MCL1/BCL2/GSK3A/E2F1/AXIN2/HDAC4	18
GO:0042475	BP	GO:0042475	odontogenesis of dentin-containing tooth	10/249	90/18723	3.25E-07	9.97E-06	5.71E-06	ITGB6/HDAC2/LEF1/FOXC1/STIM1/BMP7/SERPINE1/HDAC1/LAMA5/BSG	10
GO:0009948	BP	GO:0009948	anterior/posterior axis specification	8/249	51/18723	3.40E-07	1.04E-05	5.93E-06	AURKA/ETS2/EPB41L5/FOXA2/SKI/SRF/NODAL/TDGF1	8
GO:0090596	BP	GO:0090596	sensory organ morphogenesis	16/249	256/18723	3.50E-07	1.06E-05	6.06E-06	EPHB2/COL8A2/EPHA2/YY1/HDAC2/NOTCH2/PRKCI/LRIG1/SKI/MAPK3/BCL2/BMP7/COL8A1/SLC9A3R1/NTN1/HDAC1	16
GO:0043392	BP	GO:0043392	negative regulation of DNA binding	8/249	52/18723	3.97E-07	1.19E-05	6.84E-06	CTNNBIP1/HMGA2/HDAC2/LEF1/E2F1/FBXW7/JAK2/SRI	8
GO:0007411	BP	GO:0007411	axon guidance	15/249	227/18723	4.03E-07	1.21E-05	6.90E-06	L1CAM/EPHB2/NOTCH3/ERBB2/EPHA2/SEMA3E/NOTCH2/PLXND1/PRKCQ/EFNB2/BMP7/NTN1/EPHB3/LAMA5/BSG	15
GO:0097485	BP	GO:0097485	neuron projection guidance	15/249	228/18723	4.27E-07	1.27E-05	7.26E-06	L1CAM/EPHB2/NOTCH3/ERBB2/EPHA2/SEMA3E/NOTCH2/PLXND1/PRKCQ/EFNB2/BMP7/NTN1/EPHB3/LAMA5/BSG	15
GO:0018394	BP	GO:0018394	peptidyl-lysine acetylation	13/249	169/18723	4.35E-07	1.29E-05	7.36E-06	PPARGC1A/APBB1/LIF/HDAC2/NCOA3/LEF1/USP22/MAPK3/PRKAA2/HDAC1/KAT8/MAP3K7/ING4	13
GO:0030111	BP	GO:0030111	regulation of Wnt signaling pathway	18/249	328/18723	4.41E-07	1.29E-05	7.37E-06	TGFB1/SOX17/MLLT3/SENP2/SMAD3/TLE4/CTNNBIP1/MAPK14/CBY1/LEF1/TLE1/SKI/G3BP1/GSK3A/STK11/SLC9A3R1/HDAC1/AXIN2	18
GO:0090398	BP	GO:0090398	cellular senescence	10/249	93/18723	4.44E-07	1.29E-05	7.37E-06	YBX1/CDKN2A/KRAS/HMGA2/MAPK14/MAP3K3/CDKN1A/SRF/H2AX/CDKN1B	10
GO:0072006	BP	GO:0072006	nephron development	12/249	142/18723	4.44E-07	1.29E-05	7.37E-06	MYC/CTNNBIP1/STAT1/LIF/HOXB7/MAGED1/NOTCH2/PDGFD/BCL2/FOXC1/BMP7/LAMA5	12
GO:0030330	BP	GO:0030330	DNA damage response, signal transduction by p53 class mediator	9/249	72/18723	4.62E-07	1.33E-05	7.59E-06	FOXM1/PPM1D/KMT5A/SNAI1/MDM2/CDKN1A/NDRG1/CDKN1B/ING4	9
GO:0071479	BP	GO:0071479	cellular response to ionizing radiation	9/249	72/18723	4.62E-07	1.33E-05	7.59E-06	HMGA2/MAPK14/ITGB6/ECT2/MDM2/BCL2L1/ELK1/CDKN1A/H2AX	9
GO:0030178	BP	GO:0030178	negative regulation of Wnt signaling pathway	13/249	170/18723	4.66E-07	1.33E-05	7.60E-06	SOX17/MLLT3/TLE4/CTNNBIP1/MAPK14/CBY1/TLE1/G3BP1/GSK3A/STK11/SLC9A3R1/HDAC1/AXIN2	13
GO:0060537	BP	GO:0060537	muscle tissue development	20/249	403/18723	4.94E-07	1.40E-05	8.02E-06	PPARGC1A/TGFB1/SMAD3/MAPK14/YY1/CBY1/TGFBR1/NOTCH2/LEF1/SKI/BCL2/FOXC1/SRF/EFNB2/BVES/BMP7/GSK3A/HDAC4/ACVR1/TP73	20
GO:0043588	BP	GO:0043588	skin development	16/249	263/18723	5.02E-07	1.42E-05	8.11E-06	CLDN1/ITGB6/EPHA2/HDAC2/NCOA3/HPSE/GRHL2/SNAI1/IRF6/BCL2/FOXC1/CLDN4/TXNIP/SRF/HDAC1/LAMA5	16
GO:0006473	BP	GO:0006473	protein acetylation	14/249	201/18723	5.25E-07	1.47E-05	8.42E-06	PPARGC1A/APBB1/LIF/HDAC2/NCOA3/LEF1/USP22/MAPK3/SPHK1/PRKAA2/HDAC1/KAT8/MAP3K7/ING4	14
GO:0042770	BP	GO:0042770	signal transduction in response to DNA damage	13/249	172/18723	5.33E-07	1.48E-05	8.50E-06	HMGA2/MAPK14/FOXM1/PPM1D/KMT5A/SNAI1/MDM2/CDKN1A/NDRG1/E2F1/H2AX/CDKN1B/ING4	13
GO:0048511	BP	GO:0048511	rhythmic process	17/249	298/18723	5.43E-07	1.50E-05	8.61E-06	ESR1/PPARGC1A/HDAC2/MAGED1/TIMELESS/TYMS/HDAC3/SREBF1/TYRO3/CLDN4/NFIL3/PRKAA2/RORC/EZH2/FBXW7/HDAC1/AHR	17
GO:0007043	BP	GO:0007043	cell-cell junction assembly	12/249	146/18723	5.99E-07	1.65E-05	9.42E-06	CLDN1/PARD3/EPHA2/ECT2/GRHL2/SNAI1/F11R/MARVELD3/FSCN1/CLDN4/SRF/CDH5	12
GO:0001654	BP	GO:0001654	eye development	19/249	371/18723	6.00E-07	1.65E-05	9.42E-06	EPHB2/COL8A2/SMAD3/EPHA2/YY1/HDAC2/TGFBR1/NOTCH2/PRKCI/GRHL2/SKI/BCL2/FOXC1/SRF/BMP7/XRN2/COL8A1/HDAC1/CDKN1B	19
GO:0001889	BP	GO:0001889	liver development	12/249	147/18723	6.45E-07	1.76E-05	1.01E-05	AURKA/XBP1/KRAS/SMAD3/CLDN1/CEBPB/NOTCH2/TYMS/ELK1/NODAL/EZH2/FBXW7	12
GO:1904019	BP	GO:1904019	epithelial cell apoptotic process	11/249	121/18723	6.50E-07	1.76E-05	1.01E-05	H19/PPARGC1A/PAK4/MAPK7/PRKCI/BCL2L1/SERPINE1/E2F1/HDAC1/JAK2/CDH5	11
GO:0030098	BP	GO:0030098	lymphocyte differentiation	19/249	374/18723	6.78E-07	1.83E-05	1.05E-05	XBP1/LOXL3/PIK3R1/ADAM17/ERBB2/YY1/NOTCH2/LEF1/BCL2/TYRO3/SRF/NFIL3/IL11/RORC/STK11/EZH2/KLF6/HDAC4/MYB	19
GO:0150063	BP	GO:0150063	visual system development	19/249	375/18723	7.06E-07	1.89E-05	1.08E-05	EPHB2/COL8A2/SMAD3/EPHA2/YY1/HDAC2/TGFBR1/NOTCH2/PRKCI/GRHL2/SKI/BCL2/FOXC1/SRF/BMP7/XRN2/COL8A1/HDAC1/CDKN1B	19
GO:0016572	BP	GO:0016572	histone phosphorylation	7/249	39/18723	7.24E-07	1.93E-05	1.10E-05	AURKA/HMGA2/CCNA2/FMR1/MAPK3/PRKAA2/JAK2	7
GO:0051302	BP	GO:0051302	regulation of cell division	13/249	177/18723	7.39E-07	1.95E-05	1.12E-05	YBX1/TGFB1/AURKA/SOX17/MLLT3/MYC/MACC1/ECT2/NCOA3/PDGFD/BCL2L1/PGF/TXNIP	13
GO:0072028	BP	GO:0072028	nephron morphogenesis	9/249	76/18723	7.39E-07	1.95E-05	1.12E-05	MYC/CTNNBIP1/STAT1/LIF/HOXB7/MAGED1/BCL2/BMP7/LAMA5	9
GO:0030168	BP	GO:0030168	platelet activation	11/249	123/18723	7.67E-07	2.01E-05	1.15E-05	MAPK14/F2RL2/FLNA/F11R/PRKCQ/TYRO3/SRF/FN1/ITGB3/PLA2G4A/JAK2	11
GO:0008630	BP	GO:0008630	intrinsic apoptotic signaling pathway in response to DNA damage	10/249	99/18723	7.98E-07	2.07E-05	1.19E-05	DYRK2/PIK3R1/EPHA2/MCL1/SNAI1/BCL2L1/BCL2/CDKN1A/E2F1/TP73	10
GO:0051153	BP	GO:0051153	regulation of striated muscle cell differentiation	10/249	99/18723	7.98E-07	2.07E-05	1.19E-05	YBX1/TGFB1/XBP1/MAPK14/YY1/BCL2/EFNB2/GSK3A/EZH2/HDAC4	10
GO:0002011	BP	GO:0002011	morphogenesis of an epithelial sheet	8/249	57/18723	8.23E-07	2.13E-05	1.22E-05	AJUBA/ADAM17/FERMT2/FLNA/NOTCH2/DDR1/SRF/BMP7	8
GO:0045637	BP	GO:0045637	regulation of myeloid cell differentiation	14/249	210/18723	8.90E-07	2.29E-05	1.31E-05	TGFB1/PIK3R1/MYC/CTNNBIP1/STAT1/MAPK14/LIF/CEBPB/HOXA9/NOTCH2/LEF1/ISG15/SCIN/FBXW7	14
GO:0048880	BP	GO:0048880	sensory system development	19/249	381/18723	8.96E-07	2.29E-05	1.31E-05	EPHB2/COL8A2/SMAD3/EPHA2/YY1/HDAC2/TGFBR1/NOTCH2/PRKCI/GRHL2/SKI/BCL2/FOXC1/SRF/BMP7/XRN2/COL8A1/HDAC1/CDKN1B	19
GO:0030509	BP	GO:0030509	BMP signaling pathway	12/249	152/18723	9.23E-07	2.35E-05	1.34E-05	TGFB1/SMAD3/NOTCH2/LEF1/SKI/MAPK3/NODAL/BMP7/SMAD9/ACVR1/CDH5/FSTL1	12
GO:0006476	BP	GO:0006476	protein deacetylation	10/249	101/18723	9.62E-07	2.43E-05	1.39E-05	HDAC6/HDAC2/FLNA/HDAC3/SKI/SREBF1/PRKAA2/HDAC1/SIRT3/HDAC4	10
GO:0014706	BP	GO:0014706	striated muscle tissue development	19/249	384/18723	1.01E-06	2.54E-05	1.45E-05	TGFB1/SMAD3/MAPK14/YY1/CBY1/TGFBR1/NOTCH2/LEF1/SKI/BCL2/FOXC1/SRF/EFNB2/BVES/BMP7/GSK3A/HDAC4/ACVR1/TP73	19
GO:0030856	BP	GO:0030856	regulation of epithelial cell differentiation	12/249	154/18723	1.06E-06	2.66E-05	1.52E-05	STAT1/LIF/CEBPB/NCOA3/GRHL2/F11R/FOXC1/NODAL/SERPINE1/EZH2/CDKN1B/CDH5	12
GO:0051147	BP	GO:0051147	regulation of muscle cell differentiation	12/249	155/18723	1.14E-06	2.83E-05	1.62E-05	YBX1/TGFB1/XBP1/MAPK14/YY1/MDM2/BCL2/SRF/EFNB2/GSK3A/EZH2/HDAC4	12
GO:0001952	BP	GO:0001952	regulation of cell-matrix adhesion	11/249	128/18723	1.14E-06	2.83E-05	1.62E-05	CDKN2A/PIK3R1/SMAD3/LIMS1/SEMA3E/FERMT2/EPB41L5/BCL2/DDR1/MAP4K4/SERPINE1	11
GO:0014013	BP	GO:0014013	regulation of gliogenesis	10/249	103/18723	1.15E-06	2.85E-05	1.63E-05	TGFB1/LIF/HDAC2/PRKCI/SKI/E2F1/EZH2/HDAC1/MYB/TP73	10
GO:0042476	BP	GO:0042476	odontogenesis	11/249	130/18723	1.33E-06	3.27E-05	1.87E-05	ITGB6/HDAC2/LEF1/FOXC1/STIM1/BMP7/SERPINE1/HDAC1/AXIN2/LAMA5/BSG	11
GO:0001892	BP	GO:0001892	embryonic placenta development	9/249	82/18723	1.42E-06	3.45E-05	1.97E-05	TRIM28/LIF/CEBPB/SOCS3/LEF1/GRHL2/SNAI1/NODAL/BMP7	9
GO:0060395	BP	GO:0060395	SMAD protein signal transduction	9/249	82/18723	1.42E-06	3.45E-05	1.97E-05	TGFB1/SMAD3/ITGB6/TGFBR1/SKI/NODAL/BMP7/JAK2/SMAD9	9
GO:0097191	BP	GO:0097191	extrinsic apoptotic signaling pathway	14/249	219/18723	1.47E-06	3.55E-05	2.03E-05	TGFB1/PIK3R1/SMAD3/TNFSF10/TNFSF12/TGFBR1/MAPK7/MCL1/BCL2L1/BCL2/GSK3A/SERPINE1/JAK2/ACVR1	14
GO:0002062	BP	GO:0002062	chondrocyte differentiation	10/249	106/18723	1.50E-06	3.62E-05	2.07E-05	TGFB1/SMAD3/HMGA2/MAPK14/TGFBR1/PTHLH/TRPS1/SCIN/AXIN2/SOX5	10
GO:0043010	BP	GO:0043010	camera-type eye development	17/249	322/18723	1.58E-06	3.78E-05	2.17E-05	EPHB2/COL8A2/SMAD3/EPHA2/YY1/HDAC2/TGFBR1/NOTCH2/GRHL2/SKI/FOXC1/SRF/BMP7/XRN2/COL8A1/HDAC1/CDKN1B	17
GO:0045785	BP	GO:0045785	positive regulation of cell adhesion	20/249	437/18723	1.74E-06	4.14E-05	2.37E-05	XBP1/SMAD3/LIMS1/LIF/ERBB2/FERMT2/FLNA/LEF1/EPB41L5/FOXA2/F11R/PRKCQ/FN1/NODAL/MAP4K4/BMP7/COL8A1/CRKL/JAK2/MYB	20
GO:0051100	BP	GO:0051100	negative regulation of binding	12/249	162/18723	1.81E-06	4.30E-05	2.46E-05	AURKA/CTNNBIP1/HMGA2/HDAC2/LEF1/EPB41L5/MAPK3/CDKN1A/E2F1/FBXW7/JAK2/SRI	12
GO:0044403	BP	GO:0044403	biological process involved in symbiotic interaction	16/249	290/18723	1.82E-06	4.31E-05	2.46E-05	TRIM28/CLDN1/HMGA2/ITGB6/EPHA2/TRIM62/FMR1/LEF1/BCL2L1/F11R/TYRO3/FN1/EFNB2/ITGB3/HDAC1/BSG	16
GO:0060021	BP	GO:0060021	roof of mouth development	9/249	85/18723	1.92E-06	4.52E-05	2.59E-05	EPHB2/LOXL3/ITGB6/TGFBR1/LEF1/SNAI1/IRF6/SKI/EPHB3	9
GO:0043410	BP	GO:0043410	positive regulation of MAPK cascade	21/249	480/18723	1.94E-06	4.53E-05	2.59E-05	TGFB1/KRAS/AJUBA/LIF/ERBB2/TIMP2/MAGED1/TGFBR1/FERMT2/NOTCH2/PDGFD/MAPK3/MAP3K3/SPHK1/NODAL/IL11/TDGF1/CRKL/EZH2/FBXW7/MAP3K7	21
GO:0072009	BP	GO:0072009	nephron epithelium development	10/249	109/18723	1.94E-06	4.53E-05	2.59E-05	MYC/CTNNBIP1/STAT1/LIF/HOXB7/MAGED1/NOTCH2/BCL2/FOXC1/LAMA5	10
GO:0010001	BP	GO:0010001	glial cell differentiation	14/249	225/18723	2.02E-06	4.68E-05	2.68E-05	AKT2/TGFB1/KRAS/PARD3/LIF/ERBB2/HDAC2/LEF1/SKI/MAPK3/NDRG1/NCSTN/HDAC1/TP73	14
GO:0090009	BP	GO:0090009	primitive streak formation	4/249	8/18723	2.05E-06	4.73E-05	2.71E-05	ETS2/FOXA2/SRF/NODAL	4
GO:1901654	BP	GO:1901654	response to ketone	13/249	194/18723	2.08E-06	4.76E-05	2.73E-05	TGFB1/CLDN1/GPI/MSN/TYMS/BCL2L1/ELK1/SREBF1/CDKN1A/CLDN4/TXNIP/PRKAA2/AHR	13
GO:0009798	BP	GO:0009798	axis specification	9/249	86/18723	2.12E-06	4.85E-05	2.78E-05	AURKA/ETS2/NOTCH2/EPB41L5/FOXA2/SKI/SRF/NODAL/TDGF1	9
GO:0048339	BP	GO:0048339	paraxial mesoderm development	5/249	17/18723	2.17E-06	4.94E-05	2.82E-05	SMAD3/LEF1/TEAD2/EPB41L5/FOXC1	5
GO:0071772	BP	GO:0071772	response to BMP	12/249	165/18723	2.20E-06	4.96E-05	2.84E-05	TGFB1/SMAD3/NOTCH2/LEF1/SKI/MAPK3/NODAL/BMP7/SMAD9/ACVR1/CDH5/FSTL1	12
GO:0071773	BP	GO:0071773	cellular response to BMP stimulus	12/249	165/18723	2.20E-06	4.96E-05	2.84E-05	TGFB1/SMAD3/NOTCH2/LEF1/SKI/MAPK3/NODAL/BMP7/SMAD9/ACVR1/CDH5/FSTL1	12
GO:1903706	BP	GO:1903706	regulation of hemopoiesis	18/249	367/18723	2.21E-06	4.96E-05	2.84E-05	TGFB1/XBP1/LOXL3/PIK3R1/MYC/CTNNBIP1/STAT1/MAPK14/LIF/ERBB2/CEBPB/HOXA9/NOTCH2/LEF1/ISG15/SCIN/FBXW7/MYB	18
GO:0090090	BP	GO:0090090	negative regulation of canonical Wnt signaling pathway	11/249	137/18723	2.24E-06	5.00E-05	2.86E-05	SOX17/MLLT3/TLE4/MAPK14/TLE1/G3BP1/GSK3A/STK11/SLC9A3R1/HDAC1/AXIN2	11
GO:0048319	BP	GO:0048319	axial mesoderm morphogenesis	3/249	3/18723	2.32E-06	5.17E-05	2.96E-05	EPHA2/EPB41L5/NODAL	3
GO:0035601	BP	GO:0035601	protein deacylation	10/249	112/18723	2.49E-06	5.52E-05	3.16E-05	HDAC6/HDAC2/FLNA/HDAC3/SKI/SREBF1/PRKAA2/HDAC1/SIRT3/HDAC4	10
GO:0014015	BP	GO:0014015	positive regulation of gliogenesis	8/249	66/18723	2.58E-06	5.69E-05	3.26E-05	TGFB1/LIF/HDAC2/PRKCI/E2F1/HDAC1/MYB/TP73	8
GO:0045862	BP	GO:0045862	positive regulation of proteolysis	18/249	372/18723	2.68E-06	5.87E-05	3.36E-05	AURKA/MYC/SMAD3/HDAC2/TNFSF10/FMR1/MDM2/FBLN1/CLDN4/NCSTN/FN1/SENP1/NODAL/GSK3A/ENO1/FBXW7/GRIN1/JAK2	18
GO:0010038	BP	GO:0010038	response to metal ion	18/249	373/18723	2.78E-06	6.07E-05	3.47E-05	PPARGC1A/ALAD/FBP1/APBB1/CLDN1/GPI/ECT2/MDM2/MAPK3/BCL2/STIM1/NDRG1/TXNIP/NCSTN/PRKAA2/GSK3A/CDKN1B/BSG	18
GO:0061180	BP	GO:0061180	mammary gland epithelium development	8/249	67/18723	2.90E-06	6.26E-05	3.58E-05	ESR1/AKT2/CEBPB/EPHA2/IRF6/DDR1/NTN1/JAK2	8
GO:0060055	BP	GO:0060055	angiogenesis involved in wound healing	6/249	31/18723	2.90E-06	6.26E-05	3.58E-05	XBP1/HPSE/MCAM/SRF/ITGB3/SERPINE1	6
GO:0071902	BP	GO:0071902	positive regulation of protein serine/threonine kinase activity	13/249	200/18723	2.91E-06	6.26E-05	3.58E-05	TGFB1/KRAS/AJUBA/ADAM17/HMGA2/ERBB2/MAGED1/FERMT2/PDGFD/TDGF1/EZH2/CDKN1B/MAP3K7	13
GO:0007265	BP	GO:0007265	Ras protein signal transduction	17/249	337/18723	2.93E-06	6.26E-05	3.58E-05	EPHB2/CDKN2A/KRAS/FBP1/TRIM28/TIMP2/FOXM1/GNA13/CCNA2/F2RL2/NOTCH2/F11R/CDKN1A/G3BP1/MAP4K4/CRKL/NTN1	17
GO:0090100	BP	GO:0090100	positive regulation of transmembrane receptor protein serine/threonine kinase signaling pathway	10/249	114/18723	2.93E-06	6.26E-05	3.58E-05	TGFB1/ADAM17/TGFBR1/NOTCH2/NODAL/BMP7/STK11/JAK2/ACVR1/CDH5	10
GO:0032355	BP	GO:0032355	response to estradiol	11/249	141/18723	2.97E-06	6.31E-05	3.61E-05	ESR1/PPARGC1A/TGFB1/GPI/CCNA2/NCOA3/TXNIP/HPGD/BMP7/EZH2/CDKN1B	11
GO:0043434	BP	GO:0043434	response to peptide hormone	19/249	414/18723	3.05E-06	6.46E-05	3.70E-05	AKT2/XBP1/SLC2A1/PIK3R1/STAT1/CCNA2/TNFSF10/SOCS3/PIK3R3/PRKCI/MDM2/SREBF1/PRKCQ/CPEB1/BMP7/GSK3A/CDKN1B/JAK2/BSG	19
GO:0045912	BP	GO:0045912	negative regulation of carbohydrate metabolic process	7/249	48/18723	3.13E-06	6.60E-05	3.78E-05	PPARGC1A/TGFB1/FBP1/FOXA2/GSK3A/FAM3C/HDAC4	7
GO:0016032	BP	GO:0016032	viral process	19/249	415/18723	3.16E-06	6.63E-05	3.80E-05	TRIM28/CLDN1/HMGA2/STAT1/ITGB6/EPHA2/TRIM62/FMR1/LEF1/ISG15/BCL2L1/BCL2/F11R/RAB43/TYRO3/EFNB2/ITGB3/HDAC1/BSG	19
GO:0007162	BP	GO:0007162	negative regulation of cell adhesion	16/249	303/18723	3.22E-06	6.72E-05	3.85E-05	EPHB2/TGFB1/ACTN4/CDKN2A/LOXL3/PIK3R1/ERBB2/CEBPB/SEMA3E/MAPK7/PLXND1/EPB41L5/FBLN1/MAP4K4/SERPINE1/JAK2	16
GO:0001657	BP	GO:0001657	ureteric bud development	9/249	91/18723	3.42E-06	7.05E-05	4.04E-05	MYC/SMAD3/CTNNBIP1/HOXB7/MAGED1/BCL2/FOXC1/BMP7/LAMA5	9
GO:0072080	BP	GO:0072080	nephron tubule development	9/249	91/18723	3.42E-06	7.05E-05	4.04E-05	MYC/CTNNBIP1/STAT1/LIF/HOXB7/MAGED1/NOTCH2/BCL2/LAMA5	9
GO:0018107	BP	GO:0018107	peptidyl-threonine phosphorylation	10/249	116/18723	3.43E-06	7.05E-05	4.04E-05	TGFB1/DYRK2/PARD3/EIF4G1/TGFBR1/BCL2/SPHK1/BMP7/GSK3A/ACVR1	10
GO:0098732	BP	GO:0098732	macromolecule deacylation	10/249	116/18723	3.43E-06	7.05E-05	4.04E-05	HDAC6/HDAC2/FLNA/HDAC3/SKI/SREBF1/PRKAA2/HDAC1/SIRT3/HDAC4	10
GO:0030900	BP	GO:0030900	forebrain development	18/249	379/18723	3.47E-06	7.12E-05	4.07E-05	EPHB2/PPARGC1A/SLC2A1/KRAS/NUMB/FLNA/LEF1/TACC3/SKI/TYRO3/SRF/XRN2/E2F1/H2AX/CRKL/EZH2/HDAC1/EPHB3	18
GO:0048738	BP	GO:0048738	cardiac muscle tissue development	14/249	236/18723	3.53E-06	7.20E-05	4.12E-05	TGFB1/MAPK14/YY1/CBY1/TGFBR1/NOTCH2/FOXC1/SRF/EFNB2/BVES/BMP7/GSK3A/ACVR1/TP73	14
GO:0045765	BP	GO:0045765	regulation of angiogenesis	17/249	342/18723	3.57E-06	7.24E-05	4.14E-05	PAK4/XBP1/HMGA2/STAT1/ERBB2/EPHA2/SEMA3E/TNFSF12/MAPK7/PLXND1/PGF/FOXC1/STIM1/SPHK1/NODAL/SERPINE1/CDH5	17
GO:1901888	BP	GO:1901888	regulation of cell junction assembly	13/249	204/18723	3.62E-06	7.32E-05	4.19E-05	EPHB2/SMAD3/CLDN1/LIMS1/EIF4G1/EPHA2/FERMT2/EPB41L5/SNAI1/F11R/MAP4K4/NTN1/EPHB3	13
GO:0072163	BP	GO:0072163	mesonephric epithelium development	9/249	92/18723	3.75E-06	7.51E-05	4.30E-05	MYC/SMAD3/CTNNBIP1/HOXB7/MAGED1/BCL2/FOXC1/BMP7/LAMA5	9
GO:0072164	BP	GO:0072164	mesonephric tubule development	9/249	92/18723	3.75E-06	7.51E-05	4.30E-05	MYC/SMAD3/CTNNBIP1/HOXB7/MAGED1/BCL2/FOXC1/BMP7/LAMA5	9
GO:0060993	BP	GO:0060993	kidney morphogenesis	9/249	93/18723	4.10E-06	8.19E-05	4.69E-05	MYC/CTNNBIP1/STAT1/LIF/HOXB7/MAGED1/BCL2/BMP7/LAMA5	9
GO:0150117	BP	GO:0150117	positive regulation of cell-substrate junction organization	6/249	33/18723	4.27E-06	8.50E-05	4.86E-05	PIK3R1/SMAD3/LIMS1/FERMT2/EPB41L5/MAP4K4	6
GO:0044772	BP	GO:0044772	mitotic cell cycle phase transition	19/249	424/18723	4.31E-06	8.54E-05	4.89E-05	AURKA/CDKN2A/ADAM17/HMGA2/BRD4/EIF4G1/FOXM1/CCNA2/FHL1/PPM1D/TACC3/MDM2/BCL2/KHDRBS1/CDKN1A/E2F1/EZH2/CDKN1B/ACVR1	19
GO:0061326	BP	GO:0061326	renal tubule development	9/249	94/18723	4.48E-06	8.84E-05	5.06E-05	MYC/CTNNBIP1/STAT1/LIF/HOXB7/MAGED1/NOTCH2/BCL2/LAMA5	9
GO:1901342	BP	GO:1901342	regulation of vasculature development	17/249	348/18723	4.50E-06	8.84E-05	5.06E-05	PAK4/XBP1/HMGA2/STAT1/ERBB2/EPHA2/SEMA3E/TNFSF12/MAPK7/PLXND1/PGF/FOXC1/STIM1/SPHK1/NODAL/SERPINE1/CDH5	17
GO:0006109	BP	GO:0006109	regulation of carbohydrate metabolic process	12/249	178/18723	4.84E-06	9.47E-05	5.42E-05	PPARGC1A/AKT2/TGFB1/DYRK2/FBP1/FOXK2/FOXA2/PRKAA2/RORC/GSK3A/FAM3C/HDAC4	12
GO:0043543	BP	GO:0043543	protein acylation	14/249	243/18723	4.95E-06	9.66E-05	5.53E-05	PPARGC1A/APBB1/LIF/HDAC2/NCOA3/LEF1/USP22/MAPK3/SPHK1/PRKAA2/HDAC1/KAT8/MAP3K7/ING4	14
GO:0003206	BP	GO:0003206	cardiac chamber morphogenesis	10/249	121/18723	5.02E-06	9.75E-05	5.58E-05	TGFB1/TGFBR1/NOTCH2/GRHL2/MDM2/FOXC1/SRF/BMP7/GSK3A/ACVR1	10
GO:0043276	BP	GO:0043276	anoikis	6/249	34/18723	5.13E-06	9.92E-05	5.68E-05	MCL1/TLE1/BCL2/E2F1/STK11/MAP3K7	6
GO:0070932	BP	GO:0070932	histone H3 deacetylation	5/249	20/18723	5.26E-06	0.000101456	5.81E-05	HDAC6/HDAC2/HDAC3/HDAC1/HDAC4	5
GO:0001823	BP	GO:0001823	mesonephros development	9/249	96/18723	5.34E-06	0.000102093	5.84E-05	MYC/SMAD3/CTNNBIP1/HOXB7/MAGED1/BCL2/FOXC1/BMP7/LAMA5	9
GO:1904035	BP	GO:1904035	regulation of epithelial cell apoptotic process	9/249	96/18723	5.34E-06	0.000102093	5.84E-05	H19/PPARGC1A/PAK4/MAPK7/PRKCI/SERPINE1/HDAC1/JAK2/CDH5	9
GO:0043409	BP	GO:0043409	negative regulation of MAPK cascade	12/249	180/18723	5.43E-06	0.000103121	5.90E-05	EPHB2/MYC/LIF/FOXM1/EZR/NDRG2/HDAC3/FBLN1/MARVELD3/BMP7/SLC9A3R1/SIRT3	12
GO:0031346	BP	GO:0031346	positive regulation of cell projection organization	17/249	353/18723	5.43E-06	0.000103121	5.90E-05	L1CAM/APBB1/PIK3R1/FMR1/TGFBR1/FLNA/PRKCI/PLXND1/EHD1/FSCN1/SRF/FN1/BMP7/STK11/EZH2/NTN1/HDAC4	17
GO:0072088	BP	GO:0072088	nephron epithelium morphogenesis	8/249	73/18723	5.58E-06	0.000105466	6.04E-05	MYC/CTNNBIP1/STAT1/LIF/HOXB7/MAGED1/BCL2/LAMA5	8
GO:0071456	BP	GO:0071456	cellular response to hypoxia	11/249	151/18723	5.76E-06	0.000108306	6.20E-05	PPARGC1A/MYC/AJUBA/CCNA2/MDM2/BCL2/NDRG1/CPEB1/BMP7/ENO1/E2F1	11
GO:0010811	BP	GO:0010811	positive regulation of cell-substrate adhesion	10/249	123/18723	5.82E-06	0.000108306	6.20E-05	SMAD3/LIMS1/FERMT2/FLNA/EPB41L5/FN1/MAP4K4/COL8A1/CRKL/JAK2	10
GO:0014909	BP	GO:0014909	smooth muscle cell migration	9/249	97/18723	5.82E-06	0.000108306	6.20E-05	PPARGC1A/GNA13/PDGFD/MDM2/BCL2/DDR1/ITGB3/SERPINE1/HDAC4	9
GO:1901216	BP	GO:1901216	positive regulation of neuron death	9/249	97/18723	5.82E-06	0.000108306	6.20E-05	TP53BP2/MCL1/ELK1/EFNB2/GSK3A/FBXW7/MYBL2/HDAC4/MYB	9
GO:0031667	BP	GO:0031667	response to nutrient levels	20/249	474/18723	5.90E-06	0.000109445	6.26E-05	PPARGC1A/NUCB2/ALAD/XBP1/SLC2A1/FOXK2/STAT1/EIF4G1/PPM1D/TYMS/FOXA2/MDM2/MAPK3/BCL2/SREBF1/CDKN1A/SRF/STK26/PRKAA2/BMP7	20
GO:2001233	BP	GO:2001233	regulation of apoptotic signaling pathway	17/249	356/18723	6.08E-06	0.000112297	6.43E-05	XBP1/TNFSF10/MAGED1/TNFSF12/TGFBR1/MAPK7/MCL1/SNAI1/MDM2/BCL2L1/BCL2/ENO1/SERPINE1/FBXW7/SLC9A3R1/HDAC1/ACVR1	17
GO:0000082	BP	GO:0000082	G1/S transition of mitotic cell cycle	13/249	214/18723	6.11E-06	0.000112542	6.44E-05	CDKN2A/ADAM17/BRD4/EIF4G1/FHL1/MDM2/BCL2/KHDRBS1/CDKN1A/E2F1/EZH2/CDKN1B/ACVR1	13
GO:0021537	BP	GO:0021537	telencephalon development	14/249	248/18723	6.26E-06	0.000114825	6.57E-05	EPHB2/SLC2A1/NUMB/FLNA/LEF1/TACC3/SKI/SRF/XRN2/H2AX/CRKL/EZH2/HDAC1/EPHB3	14
GO:2001243	BP	GO:2001243	negative regulation of intrinsic apoptotic signaling pathway	9/249	98/18723	6.33E-06	0.000115708	6.62E-05	XBP1/MAPK7/MCL1/SNAI1/MDM2/BCL2L1/BCL2/ENO1/HDAC1	9
GO:0031669	BP	GO:0031669	cellular response to nutrient levels	13/249	215/18723	6.43E-06	0.000117077	6.70E-05	XBP1/SLC2A1/EIF4G1/PPM1D/FOXA2/MDM2/MAPK3/BCL2/SREBF1/CDKN1A/SRF/STK26/PRKAA2	13
GO:0072659	BP	GO:0072659	protein localization to plasma membrane	15/249	284/18723	6.54E-06	0.000118616	6.79E-05	EPHB2/AKT2/TGFB1/PIK3R1/NUMB/EPHA2/EZR/FLNA/PRKCI/BCL2L1/F11R/EHD1/SLC9A3R1/LAMA5/BSG	15
GO:0018210	BP	GO:0018210	peptidyl-threonine modification	10/249	125/18723	6.72E-06	0.000121444	6.95E-05	TGFB1/DYRK2/PARD3/EIF4G1/TGFBR1/BCL2/SPHK1/BMP7/GSK3A/ACVR1	10
GO:0071900	BP	GO:0071900	regulation of protein serine/threonine kinase activity	17/249	359/18723	6.79E-06	0.00012222	6.99E-05	TGFB1/CDKN2A/KRAS/AJUBA/ADAM17/HMGA2/ERBB2/CCNA2/MAGED1/FERMT2/PDGFD/CDKN1A/BMP7/TDGF1/EZH2/CDKN1B/MAP3K7	17
GO:0032330	BP	GO:0032330	regulation of chondrocyte differentiation	7/249	54/18723	7.03E-06	0.000126177	7.22E-05	SMAD3/TGFBR1/PTHLH/TRPS1/SCIN/AXIN2/SOX5	7
GO:0006606	BP	GO:0006606	protein import into nucleus	11/249	155/18723	7.41E-06	0.000132406	7.58E-05	TGFB1/PIK3R1/TRIM28/SMAD3/MAPK14/ECT2/FLNA/HDAC3/CDKN1A/TXNIP/JAK2	11
GO:0008544	BP	GO:0008544	epidermis development	16/249	324/18723	7.53E-06	0.000133731	7.65E-05	YBX1/EPHA2/HDAC2/NCOA3/HPSE/PTHLH/GRHL2/SNAI1/IRF6/BCL2/FOXC1/TXNIP/EZH2/SLC9A3R1/HDAC1/LAMA5	16
GO:0031100	BP	GO:0031100	animal organ regeneration	8/249	76/18723	7.56E-06	0.000133731	7.65E-05	AURKA/CLDN1/CEBPB/CCNA2/TYMS/PGF/CDKN1A/EZH2	8
GO:0072332	BP	GO:0072332	intrinsic apoptotic signaling pathway by p53 class mediator	8/249	76/18723	7.56E-06	0.000133731	7.65E-05	TP53BP2/DYRK2/MDM2/BCL2/CDKN1A/E2F1/STK11/TP73	8
GO:0048565	BP	GO:0048565	digestive tract development	10/249	127/18723	7.74E-06	0.000136407	7.81E-05	SPDEF/SOX17/SMAD3/TYMS/EPB41L5/BCL2/CDKN1A/NODAL/CRKL/EPHB3	10
GO:0010563	BP	GO:0010563	negative regulation of phosphorus metabolic process	19/249	442/18723	7.81E-06	0.000137088	7.85E-05	H19/EPHB2/PPARGC1A/TGFB1/CDKN2A/FBP1/AJUBA/PARD3/EIF4G1/SOCS3/FOXA2/FBLN1/CDKN1A/PTPA/BMP7/GSK3A/CRKL/CDKN1B/HDAC4	19
GO:0097305	BP	GO:0097305	response to alcohol	14/249	253/18723	7.86E-06	0.000137318	7.86E-05	TGFB1/ALAD/CLDN1/HDAC2/TGFBR1/TYMS/MDM2/BCL2L1/SREBF1/CDKN1A/HPGD/PRKAA2/GRIN1/AHR	14
GO:0035051	BP	GO:0035051	cardiocyte differentiation	11/249	156/18723	7.87E-06	0.000137318	7.86E-05	TGFB1/SOX17/YY1/CBY1/MAPK3/SRF/EFNB2/BVES/BMP7/GSK3A/ACVR1	11
GO:0150115	BP	GO:0150115	cell-substrate junction organization	9/249	101/18723	8.12E-06	0.000141019	8.07E-05	PIK3R1/SMAD3/AJUBA/LIMS1/FERMT2/EPB41L5/BCL2/FN1/MAP4K4	9
GO:0007492	BP	GO:0007492	endoderm development	8/249	77/18723	8.34E-06	0.000144422	8.27E-05	SOX17/SMAD3/HMGA2/EPB41L5/FN1/NODAL/COL8A1/HDAC1	8
GO:2000377	BP	GO:2000377	regulation of reactive oxygen species metabolic process	11/249	157/18723	8.37E-06	0.000144422	8.27E-05	H19/TGFB1/MAPK14/FOXM1/HDAC6/BCL2/CDKN1A/BMP7/GRIN1/SIRT3/HDAC4	11
GO:0032570	BP	GO:0032570	response to progesterone	6/249	37/18723	8.57E-06	0.000147401	8.44E-05	TGFB1/GPI/TYMS/SREBF1/CLDN4/TXNIP	6
GO:0090092	BP	GO:0090092	regulation of transmembrane receptor protein serine/threonine kinase signaling pathway	14/249	256/18723	8.99E-06	0.000153714	8.80E-05	TGFB1/SMAD3/ADAM17/NREP/TGFBR1/NOTCH2/SKI/NODAL/BMP7/STK11/JAK2/ACVR1/CDH5/FSTL1	14
GO:0010332	BP	GO:0010332	response to gamma radiation	7/249	56/18723	9.00E-06	0.000153714	8.80E-05	MYC/MDM2/BCL2L1/BCL2/ELK1/CDKN1A/H2AX	7
GO:0035050	BP	GO:0035050	embryonic heart tube development	8/249	78/18723	9.19E-06	0.00015637	8.95E-05	SOX17/SMAD3/NOTCH2/TEAD2/FOXC1/SRF/NODAL/ACVR1	8
GO:0070933	BP	GO:0070933	histone H4 deacetylation	4/249	11/18723	9.36E-06	0.000158806	9.09E-05	HDAC2/HDAC3/HDAC1/HDAC4	4
GO:0051170	BP	GO:0051170	import into nucleus	11/249	159/18723	9.44E-06	0.000159578	9.13E-05	TGFB1/PIK3R1/TRIM28/SMAD3/MAPK14/ECT2/FLNA/HDAC3/CDKN1A/TXNIP/JAK2	11
GO:0045639	BP	GO:0045639	positive regulation of myeloid cell differentiation	9/249	103/18723	9.53E-06	0.000160527	9.19E-05	TGFB1/CTNNBIP1/STAT1/MAPK14/LIF/NOTCH2/LEF1/ISG15/SCIN	9
GO:0048661	BP	GO:0048661	positive regulation of smooth muscle cell proliferation	9/249	104/18723	1.03E-05	0.000172544	9.87E-05	PPARGC1A/TGFB1/STAT1/PDGFD/MDM2/HPGD/JAK2/HDAC4/MYB	9
GO:1901890	BP	GO:1901890	positive regulation of cell junction assembly	9/249	104/18723	1.03E-05	0.000172544	9.87E-05	EPHB2/SMAD3/CLDN1/LIMS1/EPHA2/FERMT2/EPB41L5/MAP4K4/EPHB3	9
GO:0003205	BP	GO:0003205	cardiac chamber development	11/249	161/18723	1.06E-05	0.000176664	0.000101102	TGFB1/TGFBR1/NOTCH2/PLXND1/GRHL2/MDM2/FOXC1/SRF/BMP7/GSK3A/ACVR1	11
GO:0036294	BP	GO:0036294	cellular response to decreased oxygen levels	11/249	161/18723	1.06E-05	0.000176664	0.000101102	PPARGC1A/MYC/AJUBA/CCNA2/MDM2/BCL2/NDRG1/CPEB1/BMP7/ENO1/E2F1	11
GO:0051091	BP	GO:0051091	positive regulation of DNA-binding transcription factor activity	14/249	260/18723	1.07E-05	0.000177521	0.000101592	ESR1/PPARGC1A/KRAS/SMAD3/HMGA2/TRIM62/PRKCI/PRKCQ/SRF/SPHK1/NODAL/JAK2/HDAC4/MAP3K7	14
GO:0071241	BP	GO:0071241	cellular response to inorganic substance	13/249	226/18723	1.10E-05	0.000181091	0.000103635	PPARGC1A/ALAD/FBP1/CLDN1/CCNA2/ECT2/FMR1/TIMELESS/MAPK3/NCSTN/PRKAA2/GSK3A/CDKN1B	13
GO:0042113	BP	GO:0042113	B cell activation	16/249	334/18723	1.10E-05	0.000181091	0.000103635	EPHB2/TGFB1/XBP1/PIK3R1/ADAM17/YY1/NOTCH2/LEF1/BCL2/CDKN1A/RNF8/IL11/EZH2/KLF6/HDAC4/AHR	16
GO:0050731	BP	GO:0050731	positive regulation of peptidyl-tyrosine phosphorylation	12/249	193/18723	1.10E-05	0.000181091	0.000103635	TGFB1/ADAM17/AFAP1L2/LIF/HDAC2/IL11/ITGB3/TDGF1/FBXW7/HDAC1/JAK2/ACVR1	12
GO:2001022	BP	GO:2001022	positive regulation of response to DNA damage stimulus	9/249	105/18723	1.12E-05	0.000182234	0.000104289	APBB1/TRIM28/MYC/HMGA2/FOXM1/FMR1/TIMELESS/RNF8/H2AX	9
GO:0051154	BP	GO:0051154	negative regulation of striated muscle cell differentiation	6/249	39/18723	1.18E-05	0.000191631	0.000109667	YBX1/XBP1/YY1/GSK3A/EZH2/HDAC4	6
GO:0098727	BP	GO:0098727	maintenance of cell number	10/249	134/18723	1.24E-05	0.000201995	0.000115598	MYC/HMGA2/LIF/NCOA3/NOTCH2/SMC3/SKI/NODAL/BMP7/EZH2	10
GO:2001242	BP	GO:2001242	regulation of intrinsic apoptotic signaling pathway	11/249	164/18723	1.27E-05	0.000204453	0.000117004	XBP1/MAPK7/MCL1/SNAI1/MDM2/BCL2L1/BCL2/ENO1/FBXW7/SLC9A3R1/HDAC1	11
GO:0071356	BP	GO:0071356	cellular response to tumor necrosis factor	13/249	229/18723	1.27E-05	0.000204453	0.000117004	PPARGC1A/ACTN4/CLDN1/ADAM17/LIMS1/STAT1/MAPK14/MAPK3/SPHK1/TDGF1/HDAC1/JAK2/HDAC4	13
GO:0050730	BP	GO:0050730	regulation of peptidyl-tyrosine phosphorylation	14/249	264/18723	1.27E-05	0.000204705	0.000117149	TGFB1/ADAM17/AFAP1L2/LIF/HDAC2/SOCS3/PDGFD/IL11/ITGB3/TDGF1/FBXW7/HDAC1/JAK2/ACVR1	14
GO:0006006	BP	GO:0006006	glucose metabolic process	12/249	196/18723	1.29E-05	0.000206744	0.000118316	PPARGC1A/AKT2/DYRK2/FBP1/FOXK2/GPI/MAPK14/FOXA2/RORC/GSK3A/ENO1/FAM3C	12
GO:0007229	BP	GO:0007229	integrin-mediated signaling pathway	9/249	107/18723	1.30E-05	0.000207559	0.000118782	LOXL3/LIMS1/ITGB6/FERMT2/FLNA/ISG15/FN1/ITGB3/LAMA5	9
GO:0006913	BP	GO:0006913	nucleocytoplasmic transport	15/249	301/18723	1.31E-05	0.000207559	0.000118782	TGFB1/PIK3R1/TRIM28/SMAD3/MAPK14/ECT2/FLNA/HDAC3/MDM2/KHDRBS1/CDKN1A/TXNIP/TXN/JAK2/ATXN1	15
GO:0051169	BP	GO:0051169	nuclear transport	15/249	301/18723	1.31E-05	0.000207559	0.000118782	TGFB1/PIK3R1/TRIM28/SMAD3/MAPK14/ECT2/FLNA/HDAC3/MDM2/KHDRBS1/CDKN1A/TXNIP/TXN/JAK2/ATXN1	15
GO:0016575	BP	GO:0016575	histone deacetylation	8/249	82/18723	1.33E-05	0.000211068	0.00012079	HDAC6/HDAC2/HDAC3/SKI/SREBF1/HDAC1/SIRT3/HDAC4	8
GO:0001702	BP	GO:0001702	gastrulation with mouth forming second	5/249	24/18723	1.38E-05	0.000217807	0.000124647	ETS2/FOXA2/SRF/NODAL/ACVR1	5
GO:0055123	BP	GO:0055123	digestive system development	10/249	137/18723	1.51E-05	0.000237517	0.000135927	SPDEF/SOX17/SMAD3/TYMS/EPB41L5/BCL2/CDKN1A/NODAL/CRKL/EPHB3	10
GO:1902806	BP	GO:1902806	regulation of cell cycle G1/S phase transition	11/249	168/18723	1.59E-05	0.000248867	0.000142422	APBB1/ADAM17/EIF4G1/FHL1/MDM2/BCL2/CDKN1A/E2F1/EZH2/FBXW7/CDKN1B	11
GO:0014812	BP	GO:0014812	muscle cell migration	9/249	110/18723	1.63E-05	0.000254051	0.000145389	PPARGC1A/GNA13/PDGFD/MDM2/BCL2/DDR1/ITGB3/SERPINE1/HDAC4	9
GO:0051054	BP	GO:0051054	positive regulation of DNA metabolic process	12/249	201/18723	1.66E-05	0.000258588	0.000147985	PPARGC1A/TGFB1/APBB1/TRIM28/MYC/FOXM1/TIMELESS/GRHL2/MAPK3/PRKCQ/RNF8/H2AX	12
GO:0045930	BP	GO:0045930	negative regulation of mitotic cell cycle	13/249	235/18723	1.67E-05	0.000258989	0.000148214	TGFB1/SMAD3/HMGA2/TIMP2/FHL1/MDM2/BCL2/CDKN1A/FOXC1/BMP7/EZH2/SLC9A3R1/CDKN1B	13
GO:0045598	BP	GO:0045598	regulation of fat cell differentiation	10/249	139/18723	1.72E-05	0.000265377	0.000151871	TGFB1/XBP1/SMAD3/MAPK14/CEBPB/HDAC6/FERMT2/RORC/BMP7/E2F1	10
GO:0022604	BP	GO:0022604	regulation of cell morphogenesis	15/249	309/18723	1.78E-05	0.000274658	0.000157182	ACTN4/LIMS1/MSN/EZR/SEMA3E/FERMT2/FLNA/PLXND1/FBLN1/F11R/CLDN4/FN1/BVES/CRKL/SLC9A3R1	15
GO:0010677	BP	GO:0010677	negative regulation of cellular carbohydrate metabolic process	6/249	42/18723	1.83E-05	0.000281297	0.000160981	PPARGC1A/FBP1/FOXA2/GSK3A/FAM3C/HDAC4	6
GO:0043406	BP	GO:0043406	positive regulation of MAP kinase activity	9/249	112/18723	1.88E-05	0.000288308	0.000164993	TGFB1/KRAS/AJUBA/ERBB2/MAGED1/PDGFD/TDGF1/EZH2/MAP3K7	9
GO:0014031	BP	GO:0014031	mesenchymal cell development	8/249	86/18723	1.90E-05	0.000289971	0.000165945	SEMA3E/MAPK3/BCL2/FOXC1/FN1/BMP7/LAMA5/ACVR1	8
GO:0030183	BP	GO:0030183	B cell differentiation	10/249	141/18723	1.94E-05	0.000295924	0.000169352	XBP1/PIK3R1/ADAM17/YY1/NOTCH2/BCL2/IL11/EZH2/KLF6/HDAC4	10
GO:0007219	BP	GO:0007219	Notch signaling pathway	11/249	172/18723	1.98E-05	0.000298649	0.000170911	ADAM17/NOTCH3/NOTCH2/PRKCI/SNAI1/FOXC1/NCSTN/BMP7/FBXW7/CDKN1B/PTP4A3	11
GO:0048736	BP	GO:0048736	appendage development	11/249	172/18723	1.98E-05	0.000298649	0.000170911	HOXA9/HDAC2/FERMT2/NOTCH2/LEF1/GRHL2/IRF6/SKI/HOXA10/BMP7/HDAC1	11
GO:0060173	BP	GO:0060173	limb development	11/249	172/18723	1.98E-05	0.000298649	0.000170911	HOXA9/HDAC2/FERMT2/NOTCH2/LEF1/GRHL2/IRF6/SKI/HOXA10/BMP7/HDAC1	11
GO:1901987	BP	GO:1901987	regulation of cell cycle phase transition	17/249	390/18723	1.98E-05	0.000298649	0.000170911	AURKA/APBB1/ADAM17/HMGA2/MAPK14/BRD4/EIF4G1/FHL1/TIMELESS/MDM2/BCL2/CDKN1A/E2F1/H2AX/EZH2/FBXW7/CDKN1B	17
GO:0051403	BP	GO:0051403	stress-activated MAPK cascade	13/249	239/18723	1.99E-05	0.000299188	0.00017122	MYC/SMAD3/MAPK14/FOXM1/EZR/HDAC3/MAPK3/MAP3K3/MARVELD3/SPHK1/MAP4K4/CRKL/MAP3K7	13
GO:0051099	BP	GO:0051099	positive regulation of binding	11/249	173/18723	2.09E-05	0.000311108	0.000178041	TGFB1/TRIM28/GMNN/EIF4G1/FMR1/PLXND1/EPB41L5/SKI/FOXC1/TXN/JAK2	11
GO:0060669	BP	GO:0060669	embryonic placenta morphogenesis	5/249	26/18723	2.09E-05	0.000311108	0.000178041	TRIM28/SOCS3/LEF1/GRHL2/BMP7	5
GO:0007548	BP	GO:0007548	sex differentiation	14/249	276/18723	2.09E-05	0.000311108	0.000178041	ESR1/CDKL2/CEBPB/HOXA9/TNFSF10/TGFBR1/ANG/FLNA/BCL2L1/BCL2/FOXC1/TYRO3/HOXA10/CRKL	14
GO:0050679	BP	GO:0050679	positive regulation of epithelial cell proliferation	12/249	207/18723	2.23E-05	0.000329885	0.000188787	XBP1/MYC/CLDN1/ADAM17/ERBB2/TNFSF12/TGFBR1/ANG/NOTCH2/PGF/NODAL/ITGB3	12
GO:1902396	BP	GO:1902396	protein localization to bicellular tight junction	3/249	5/18723	2.28E-05	0.000336691	0.000192682	FLNA/F11R/CDH5	3
GO:1905475	BP	GO:1905475	regulation of protein localization to membrane	11/249	175/18723	2.33E-05	0.000342603	0.000196066	EPHB2/AKT2/TGFB1/PIK3R1/NUMB/ERBB2/EPHA2/EZR/PRKCI/BCL2L1/CRKL	11
GO:0019058	BP	GO:0019058	viral life cycle	15/249	317/18723	2.40E-05	0.000352432	0.000201691	TRIM28/CLDN1/HMGA2/ITGB6/EPHA2/TRIM62/FMR1/ISG15/BCL2/F11R/RAB43/TYRO3/EFNB2/ITGB3/BSG	15
GO:1900407	BP	GO:1900407	regulation of cellular response to oxidative stress	8/249	89/18723	2.44E-05	0.000357476	0.000204577	H19/HDAC6/MAPK7/MCL1/TXN/STK26/BMP7/FBXW7	8
GO:0043534	BP	GO:0043534	blood vessel endothelial cell migration	11/249	176/18723	2.45E-05	0.000358009	0.000204882	TGFB1/ADAM17/EPHA2/CARD10/PIK3R3/MAP3K3/SRF/EFNB2/TDGF1/FBXW7/CDH5	11
GO:0043524	BP	GO:0043524	negative regulation of neuron apoptotic process	10/249	145/18723	2.48E-05	0.000359683	0.00020584	PPARGC1A/KRAS/GPI/CEBPB/PRKCI/BCL2L1/BCL2/TYRO3/HDAC1/JAK2	10
GO:0030326	BP	GO:0030326	embryonic limb morphogenesis	9/249	116/18723	2.49E-05	0.000359683	0.00020584	HOXA9/HDAC2/NOTCH2/LEF1/GRHL2/SKI/HOXA10/BMP7/HDAC1	9
GO:0035113	BP	GO:0035113	embryonic appendage morphogenesis	9/249	116/18723	2.49E-05	0.000359683	0.00020584	HOXA9/HDAC2/NOTCH2/LEF1/GRHL2/SKI/HOXA10/BMP7/HDAC1	9
GO:0043200	BP	GO:0043200	response to amino acid	9/249	116/18723	2.49E-05	0.000359683	0.00020584	PPARGC1A/ALAD/XBP1/CEBPB/PDGFD/BCL2L1/CPEB1/GRIN1/CDKN1B	9
GO:0071453	BP	GO:0071453	cellular response to oxygen levels	11/249	177/18723	2.58E-05	0.000371816	0.000212783	PPARGC1A/MYC/AJUBA/CCNA2/MDM2/BCL2/NDRG1/CPEB1/BMP7/ENO1/E2F1	11
GO:0010675	BP	GO:0010675	regulation of cellular carbohydrate metabolic process	10/249	146/18723	2.63E-05	0.000376983	0.00021574	PPARGC1A/AKT2/DYRK2/FBP1/FOXK2/FOXA2/RORC/GSK3A/FAM3C/HDAC4	10
GO:0034644	BP	GO:0034644	cellular response to UV	8/249	90/18723	2.65E-05	0.000378906	0.000216841	PIK3R1/MYC/YY1/FMR1/MDM2/CDKN1A/MMP1/STK11	8
GO:0051052	BP	GO:0051052	regulation of DNA metabolic process	16/249	359/18723	2.67E-05	0.000379541	0.000217204	PPARGC1A/TGFB1/APBB1/TRIM28/MYC/HMGA2/FOXM1/TIMELESS/GRHL2/MAPK3/CDKN1A/PRKCQ/RNF8/GSK3A/H2AX/AXIN2	16
GO:0009416	BP	GO:0009416	response to light stimulus	15/249	320/18723	2.68E-05	0.000379541	0.000217204	CIRBP/AKT2/KRAS/PIK3R1/MYC/YY1/PITPNM1/FMR1/MDM2/BCL2/ELK1/CDKN1A/MMP1/STK11/GRIN1	15
GO:0071496	BP	GO:0071496	cellular response to external stimulus	15/249	320/18723	2.68E-05	0.000379541	0.000217204	XBP1/SLC2A1/EIF4G1/PPM1D/FOXA2/MDM2/MAPK3/BCL2/F11R/SREBF1/CDKN1A/SRF/STK26/PRKAA2/HDAC4	15
GO:0031668	BP	GO:0031668	cellular response to extracellular stimulus	13/249	246/18723	2.70E-05	0.000381815	0.000218506	XBP1/SLC2A1/EIF4G1/PPM1D/FOXA2/MDM2/MAPK3/BCL2/SREBF1/CDKN1A/SRF/STK26/PRKAA2	13
GO:0045936	BP	GO:0045936	negative regulation of phosphate metabolic process	18/249	441/18723	2.71E-05	0.000381982	0.000218601	H19/EPHB2/PPARGC1A/TGFB1/CDKN2A/FBP1/AJUBA/PARD3/EIF4G1/SOCS3/FOXA2/FBLN1/CDKN1A/PTPA/BMP7/CRKL/CDKN1B/HDAC4	18
GO:0035272	BP	GO:0035272	exocrine system development	6/249	45/18723	2.75E-05	0.000383714	0.000219593	TGFB1/NTN4/PLXND1/FOXC1/BMP7/LAMA5	6
GO:0048538	BP	GO:0048538	thymus development	6/249	45/18723	2.75E-05	0.000383714	0.000219593	TGFBR1/MAPK3/BCL2/SRF/CRKL/EPHB3	6
GO:0048546	BP	GO:0048546	digestive tract morphogenesis	6/249	45/18723	2.75E-05	0.000383714	0.000219593	SOX17/SMAD3/EPB41L5/BCL2/NODAL/EPHB3	6
GO:0071236	BP	GO:0071236	cellular response to antibiotic	4/249	14/18723	2.75E-05	0.000383714	0.000219593	MDM2/EZH2/PLA2G4A/CDKN1B	4
GO:0031098	BP	GO:0031098	stress-activated protein kinase signaling cascade	13/249	247/18723	2.82E-05	0.000391601	0.000224106	MYC/SMAD3/MAPK14/FOXM1/EZR/HDAC3/MAPK3/MAP3K3/MARVELD3/SPHK1/MAP4K4/CRKL/MAP3K7	13
GO:0045446	BP	GO:0045446	endothelial cell differentiation	9/249	118/18723	2.86E-05	0.000396023	0.000226637	SOX17/CLDN1/MSN/EZR/F11R/FASN/ACVR1/CDH5/FSTL1	9
GO:0002065	BP	GO:0002065	columnar/cuboidal epithelial cell differentiation	8/249	91/18723	2.87E-05	0.000396909	0.000227144	SPDEF/CEBPB/TYMS/CDKN1A/NODAL/GSK3A/SERPINE1/FASN	8
GO:0070527	BP	GO:0070527	platelet aggregation	7/249	67/18723	2.98E-05	0.00041097	0.00023519	FLNA/F11R/PRKCQ/TYRO3/FN1/ITGB3/JAK2	7
GO:0010721	BP	GO:0010721	negative regulation of cell development	11/249	180/18723	3.02E-05	0.000414955	0.000237471	EPHB2/ACTN4/SEMA3E/PTHLH/FBLN1/SKI/NODAL/BMP7/GSK3A/FBXW7/NTN1	11
GO:0010906	BP	GO:0010906	regulation of glucose metabolic process	9/249	119/18723	3.06E-05	0.000418097	0.00023927	PPARGC1A/AKT2/DYRK2/FBP1/FOXK2/FOXA2/RORC/GSK3A/FAM3C	9
GO:0051894	BP	GO:0051894	positive regulation of focal adhesion assembly	5/249	28/18723	3.06E-05	0.000418097	0.00023927	SMAD3/LIMS1/FERMT2/EPB41L5/MAP4K4	5
GO:0032924	BP	GO:0032924	activin receptor signaling pathway	6/249	46/18723	3.13E-05	0.000424468	0.000242915	SMAD3/TGFBR1/SKI/NODAL/TDGF1/ACVR1	6
GO:0061028	BP	GO:0061028	establishment of endothelial barrier	6/249	46/18723	3.13E-05	0.000424468	0.000242915	CLDN1/MSN/EZR/F11R/FASN/CDH5	6
GO:0009411	BP	GO:0009411	response to UV	10/249	149/18723	3.13E-05	0.000424468	0.000242915	CIRBP/PIK3R1/MYC/YY1/FMR1/MDM2/BCL2/CDKN1A/MMP1/STK11	10
GO:0002761	BP	GO:0002761	regulation of myeloid leukocyte differentiation	9/249	120/18723	3.27E-05	0.000441467	0.000252644	TGFB1/PIK3R1/MYC/CTNNBIP1/LIF/CEBPB/NOTCH2/LEF1/FBXW7	9
GO:0010812	BP	GO:0010812	negative regulation of cell-substrate adhesion	7/249	68/18723	3.29E-05	0.000441884	0.000252882	ACTN4/CDKN2A/PIK3R1/SEMA3E/FBLN1/MAP4K4/SERPINE1	7
GO:0032922	BP	GO:0032922	circadian regulation of gene expression	7/249	68/18723	3.29E-05	0.000441884	0.000252882	PPARGC1A/HDAC2/MAGED1/HDAC3/RORC/HDAC1/AHR	7
GO:0007517	BP	GO:0007517	muscle organ development	15/249	327/18723	3.43E-05	0.000460615	0.000263602	TGFB1/XBP1/SMAD3/MAPK14/LIF/FHL1/TGFBR1/LEF1/SKI/BCL2/FOXC1/BVES/LAMA5/SRI/HDAC4	15
GO:0048592	BP	GO:0048592	eye morphogenesis	10/249	151/18723	3.51E-05	0.000469447	0.000268656	EPHB2/COL8A2/EPHA2/YY1/NOTCH2/PRKCI/SKI/BCL2/BMP7/COL8A1	10
GO:0010799	BP	GO:0010799	regulation of peptidyl-threonine phosphorylation	6/249	47/18723	3.54E-05	0.00047255	0.000270432	TGFB1/PARD3/EIF4G1/SPHK1/BMP7/GSK3A	6
GO:0071375	BP	GO:0071375	cellular response to peptide hormone stimulus	14/249	290/18723	3.61E-05	0.000476558	0.000272726	AKT2/XBP1/PIK3R1/STAT1/CCNA2/SOCS3/PIK3R3/PRKCI/MDM2/SREBF1/PRKCQ/CPEB1/GSK3A/JAK2	14
GO:0034612	BP	GO:0034612	response to tumor necrosis factor	13/249	253/18723	3.62E-05	0.000476558	0.000272726	PPARGC1A/ACTN4/CLDN1/ADAM17/LIMS1/STAT1/MAPK14/MAPK3/SPHK1/TDGF1/HDAC1/JAK2/HDAC4	13
GO:0060828	BP	GO:0060828	regulation of canonical Wnt signaling pathway	13/249	253/18723	3.62E-05	0.000476558	0.000272726	TGFB1/SOX17/MLLT3/SMAD3/TLE4/MAPK14/TLE1/G3BP1/GSK3A/STK11/SLC9A3R1/HDAC1/AXIN2	13
GO:0003143	BP	GO:0003143	embryonic heart tube morphogenesis	7/249	69/18723	3.62E-05	0.000476558	0.000272726	SOX17/SMAD3/NOTCH2/TEAD2/SRF/NODAL/ACVR1	7
GO:0006325	BP	GO:0006325	chromatin organization	17/249	409/18723	3.62E-05	0.000476558	0.000272726	ESR1/KDM4B/MLLT3/TRIM28/MYC/HMGA2/BRD4/HDAC2/HDAC3/FOXA2/SNAI1/RNF8/H2AX/EZH2/HDAC1/HDAC4/MYB	17
GO:0030316	BP	GO:0030316	osteoclast differentiation	8/249	94/18723	3.63E-05	0.000476994	0.000272975	PIK3R1/MAPK14/CEBPB/EPHA2/GLO1/NOTCH2/GAB2/FBXW7	8
GO:0016573	BP	GO:0016573	histone acetylation	10/249	152/18723	3.71E-05	0.000486183	0.000278234	PPARGC1A/APBB1/LIF/NCOA3/LEF1/USP22/MAPK3/KAT8/MAP3K7/ING4	10
GO:0048638	BP	GO:0048638	regulation of developmental growth	15/249	330/18723	3.81E-05	0.00049793	0.000284956	L1CAM/MAPK14/YY1/EZR/SEMA3E/TGFBR1/BCL2/CDKN1A/FOXC1/SRF/FN1/GSK3A/NTN1/CDKN1B/TP73	15
GO:0002040	BP	GO:0002040	sprouting angiogenesis	11/249	185/18723	3.88E-05	0.000505612	0.000289353	EPHA2/SEMA3E/CARD10/PIK3R3/LEF1/MAP3K3/PGF/SRF/EFNB2/TDGF1/FBXW7	11
GO:0007044	BP	GO:0007044	cell-substrate junction assembly	8/249	95/18723	3.92E-05	0.000508192	0.000290829	SMAD3/AJUBA/LIMS1/FERMT2/EPB41L5/BCL2/FN1/MAP4K4	8
GO:0036473	BP	GO:0036473	cell death in response to oxidative stress	8/249	95/18723	3.92E-05	0.000508192	0.000290829	HDAC6/MAPK7/MCL1/BCL2/TXN/STK26/FBXW7/JAK2	8
GO:0071482	BP	GO:0071482	cellular response to light stimulus	9/249	123/18723	3.97E-05	0.000512854	0.000293497	AKT2/PIK3R1/MYC/YY1/FMR1/MDM2/CDKN1A/MMP1/STK11	9
GO:0048705	BP	GO:0048705	skeletal system morphogenesis	12/249	220/18723	4.05E-05	0.000521898	0.000298673	SMAD3/MAPK14/HOXB7/HOXA9/TGFBR1/GRHL2/SKI/FOXC1/NODAL/BMP7/AXIN2/SOX5	12
GO:0010948	BP	GO:0010948	negative regulation of cell cycle process	14/249	294/18723	4.19E-05	0.00053841	0.000308122	APBB1/HMGA2/MAPK14/LIF/FHL1/TIMELESS/MDM2/BCL2/CDKN1A/BMP7/E2F1/H2AX/EZH2/CDKN1B	14
GO:1990778	BP	GO:1990778	protein localization to cell periphery	15/249	333/18723	4.23E-05	0.000541219	0.00030973	EPHB2/AKT2/TGFB1/PIK3R1/NUMB/EPHA2/EZR/FLNA/PRKCI/BCL2L1/F11R/EHD1/SLC9A3R1/LAMA5/BSG	15
GO:0008406	BP	GO:0008406	gonad development	12/249	221/18723	4.23E-05	0.000541219	0.00030973	ESR1/CEBPB/HOXA9/TNFSF10/TGFBR1/ANG/FLNA/BCL2L1/BCL2/FOXC1/HOXA10/CRKL	12
GO:0005996	BP	GO:0005996	monosaccharide metabolic process	13/249	257/18723	4.25E-05	0.000542102	0.000310235	PPARGC1A/AKT2/SLC2A1/DYRK2/FBP1/FOXK2/GPI/MAPK14/FOXA2/RORC/GSK3A/ENO1/FAM3C	13
GO:0051491	BP	GO:0051491	positive regulation of filopodium assembly	5/249	30/18723	4.34E-05	0.000550526	0.000315056	PIK3R1/FMR1/TGFBR1/FSCN1/SRF	5
GO:0061311	BP	GO:0061311	cell surface receptor signaling pathway involved in heart development	5/249	30/18723	4.34E-05	0.000550526	0.000315056	TGFB1/SOX17/NOTCH2/SNAI1/ACVR1	5
GO:0062012	BP	GO:0062012	regulation of small molecule metabolic process	15/249	334/18723	4.38E-05	0.000553804	0.000316932	H19/PPARGC1A/AKT2/DYRK2/FBP1/FOXK2/FOXA2/SNAI1/SREBF1/PRKAA2/RORC/GSK3A/ENO1/FAM3C/HDAC4	15
GO:0071864	BP	GO:0071864	positive regulation of cell proliferation in bone marrow	3/249	6/18723	4.51E-05	0.000568125	0.000325127	HMGA2/LEF1/MAP3K3	3
GO:0070169	BP	GO:0070169	positive regulation of biomineral tissue development	6/249	49/18723	4.51E-05	0.000568125	0.000325127	TGFB1/SMAD3/CEBPB/ISG15/BMP7/ACVR1	6
GO:0033627	BP	GO:0033627	cell adhesion mediated by integrin	7/249	72/18723	4.77E-05	0.00059787	0.00034215	ADAM17/LIF/ITGB6/EPHA2/ITGB3/SERPINE1/CRKL	7
GO:1903036	BP	GO:1903036	positive regulation of response to wounding	7/249	72/18723	4.77E-05	0.00059787	0.00034215	XBP1/CLDN1/HPSE/FERMT2/FLNA/CLDN4/SERPINE1	7
GO:2001234	BP	GO:2001234	negative regulation of apoptotic signaling pathway	12/249	224/18723	4.83E-05	0.000602867	0.00034501	XBP1/TGFBR1/MAPK7/MCL1/SNAI1/MDM2/BCL2L1/BCL2/ENO1/SERPINE1/HDAC1/ACVR1	12
GO:0031647	BP	GO:0031647	regulation of protein stability	14/249	298/18723	4.85E-05	0.000604483	0.000345935	PPARGC1A/AURKA/KRAS/SOX17/PIK3R1/SENP2/SMAD3/HDAC6/FLNA/HDAC3/MDM2/BCL2/SREBF1/FBXW7	14
GO:0030033	BP	GO:0030033	microvillus assembly	4/249	16/18723	4.90E-05	0.000608655	0.000348322	EZR/FSCN1/STK26/SLC9A3R1	4
GO:1902882	BP	GO:1902882	regulation of response to oxidative stress	8/249	98/18723	4.91E-05	0.000608655	0.000348322	H19/HDAC6/MAPK7/MCL1/TXN/STK26/BMP7/FBXW7	8
GO:0060425	BP	GO:0060425	lung morphogenesis	6/249	50/18723	5.07E-05	0.000625704	0.000358079	KRAS/LIF/GRHL2/MAPK3/SRF/NODAL	6
GO:0110151	BP	GO:0110151	positive regulation of biomineralization	6/249	50/18723	5.07E-05	0.000625704	0.000358079	TGFB1/SMAD3/CEBPB/ISG15/BMP7/ACVR1	6
GO:0071480	BP	GO:0071480	cellular response to gamma radiation	5/249	31/18723	5.12E-05	0.000629885	0.000360472	MDM2/BCL2L1/ELK1/CDKN1A/H2AX	5
GO:0018393	BP	GO:0018393	internal peptidyl-lysine acetylation	10/249	158/18723	5.16E-05	0.000633856	0.000362744	PPARGC1A/APBB1/LIF/NCOA3/LEF1/USP22/MAPK3/KAT8/MAP3K7/ING4	10
GO:0031330	BP	GO:0031330	negative regulation of cellular catabolic process	13/249	262/18723	5.18E-05	0.000634521	0.000363125	CIRBP/YBX1/ALAD/FOXK2/MAPK14/TIMP2/EIF4G1/FMR1/MCL1/BCL2/GSK3A/E2F1/AXIN2	13
GO:0061035	BP	GO:0061035	regulation of cartilage development	7/249	73/18723	5.22E-05	0.000637686	0.000364936	SMAD3/TGFBR1/PTHLH/TRPS1/SCIN/AXIN2/SOX5	7
GO:0045137	BP	GO:0045137	development of primary sexual characteristics	12/249	227/18723	5.49E-05	0.000667068	0.000381751	ESR1/CEBPB/HOXA9/TNFSF10/TGFBR1/ANG/FLNA/BCL2L1/BCL2/FOXC1/HOXA10/CRKL	12
GO:0046777	BP	GO:0046777	protein autophosphorylation	12/249	227/18723	5.49E-05	0.000667068	0.000381751	AURKA/TRIM28/ERBB2/PDGFD/MAPK3/MAP3K3/DDR1/TYRO3/STK26/STK11/EPHB3/JAK2	12
GO:0032868	BP	GO:0032868	response to insulin	13/249	264/18723	5.60E-05	0.000679099	0.000388636	AKT2/XBP1/SLC2A1/PIK3R1/STAT1/TNFSF10/SOCS3/PIK3R3/PRKCI/SREBF1/PRKCQ/CPEB1/GSK3A	13
GO:0006475	BP	GO:0006475	internal protein amino acid acetylation	10/249	160/18723	5.74E-05	0.000694622	0.00039752	PPARGC1A/APBB1/LIF/NCOA3/LEF1/USP22/MAPK3/KAT8/MAP3K7/ING4	10
GO:0060070	BP	GO:0060070	canonical Wnt signaling pathway	14/249	303/18723	5.80E-05	0.000700319	0.00040078	TGFB1/SOX17/MLLT3/SMAD3/TLE4/MAPK14/LEF1/TLE1/G3BP1/GSK3A/STK11/SLC9A3R1/HDAC1/AXIN2	14
GO:0030522	BP	GO:0030522	intracellular receptor signaling pathway	13/249	265/18723	5.82E-05	0.000700656	0.000400973	ESR1/ACTN4/HMGA2/HDAC6/SREBF1/NODAL/RORC/CRKL/EZH2/HDAC1/JAK2/AHR/MAP3K7	13
GO:0007435	BP	GO:0007435	salivary gland morphogenesis	5/249	32/18723	6.00E-05	0.000720511	0.000412335	TGFB1/NTN4/PLXND1/BMP7/LAMA5	5
GO:0042326	BP	GO:0042326	negative regulation of phosphorylation	16/249	385/18723	6.16E-05	0.000737899	0.000422286	EPHB2/PPARGC1A/TGFB1/CDKN2A/FBP1/AJUBA/PARD3/EIF4G1/SOCS3/FOXA2/FBLN1/CDKN1A/BMP7/CRKL/CDKN1B/HDAC4	16
GO:0048662	BP	GO:0048662	negative regulation of smooth muscle cell proliferation	7/249	75/18723	6.22E-05	0.000742954	0.000425179	PPARGC1A/CTNNBIP1/GNA13/NDRG2/ANG/CDKN1A/CDKN1B	7
GO:1902894	BP	GO:1902894	negative regulation of pri-miRNA transcription by RNA polymerase II	4/249	17/18723	6.34E-05	0.000755963	0.000432624	TGFB1/YY1/SRF/HDAC4	4
GO:0019827	BP	GO:0019827	stem cell population maintenance	9/249	131/18723	6.51E-05	0.000773567	0.000442698	MYC/HMGA2/LIF/NCOA3/NOTCH2/SMC3/SKI/NODAL/BMP7	9
GO:0006305	BP	GO:0006305	DNA alkylation	7/249	76/18723	6.77E-05	0.000801399	0.000458626	TRIM28/MYC/PPM1D/GRHL2/GSK3A/EZH2/TET3	7
GO:0006306	BP	GO:0006306	DNA methylation	7/249	76/18723	6.77E-05	0.000801399	0.000458626	TRIM28/MYC/PPM1D/GRHL2/GSK3A/EZH2/TET3	7
GO:0010952	BP	GO:0010952	positive regulation of peptidase activity	11/249	197/18723	6.87E-05	0.000809203	0.000463092	MYC/SMAD3/TNFSF10/FBLN1/CLDN4/NCSTN/FN1/SENP1/NODAL/GRIN1/JAK2	11
GO:0042594	BP	GO:0042594	response to starvation	11/249	197/18723	6.87E-05	0.000809203	0.000463092	PPARGC1A/XBP1/SLC2A1/FOXK2/PPM1D/MAPK3/BCL2/SREBF1/CDKN1A/STK26/PRKAA2	11
GO:0045667	BP	GO:0045667	regulation of osteoblast differentiation	9/249	132/18723	6.90E-05	0.000810917	0.000464073	SMAD3/CTNNBIP1/CEBPB/FERMT2/SKI/BMP7/AXIN2/HDAC4/ACVR1	9
GO:0071353	BP	GO:0071353	cellular response to interleukin-4	5/249	33/18723	7.00E-05	0.000818123	0.000468197	ALAD/XBP1/LEF1/NFIL3/FASN	5
GO:2000036	BP	GO:2000036	regulation of stem cell population maintenance	5/249	33/18723	7.00E-05	0.000818123	0.000468197	MYC/HMGA2/NCOA3/NODAL/BMP7	5
GO:0001541	BP	GO:0001541	ovarian follicle development	6/249	53/18723	7.09E-05	0.000824891	0.00047207	ESR1/CEBPB/ANG/BCL2L1/BCL2/FOXC1	6
GO:0007566	BP	GO:0007566	embryo implantation	6/249	53/18723	7.09E-05	0.000824891	0.00047207	TRIM28/LIF/FBLN1/DDR1/NODAL/BSG	6
GO:0060560	BP	GO:0060560	developmental growth involved in morphogenesis	12/249	234/18723	7.35E-05	0.00085314	0.000488236	L1CAM/ESR1/AURKA/TRIM28/HDAC6/SEMA3E/EPB41L5/DDR1/SRF/FN1/STK11/NTN1	12
GO:1903076	BP	GO:1903076	regulation of protein localization to plasma membrane	8/249	104/18723	7.50E-05	0.000869258	0.00049746	EPHB2/TGFB1/PIK3R1/NUMB/EPHA2/EZR/PRKCI/BCL2L1	8
GO:0042552	BP	GO:0042552	myelination	9/249	134/18723	7.76E-05	0.000894189	0.000511728	AKT2/PARD3/ERBB2/QKI/SKI/CMTM8/NDRG1/KLK6/NCSTN	9
GO:0061041	BP	GO:0061041	regulation of wound healing	9/249	134/18723	7.76E-05	0.000894189	0.000511728	EPHB2/XBP1/SMAD3/CLDN1/HPSE/FERMT2/FOXA2/CLDN4/SERPINE1	9
GO:0048318	BP	GO:0048318	axial mesoderm development	3/249	7/18723	7.82E-05	0.000895932	0.000512726	EPHA2/EPB41L5/NODAL	3
GO:2001046	BP	GO:2001046	positive regulation of integrin-mediated signaling pathway	3/249	7/18723	7.82E-05	0.000895932	0.000512726	LOXL3/LIMS1/FLNA	3
GO:0030307	BP	GO:0030307	positive regulation of cell growth	10/249	166/18723	7.82E-05	0.000895932	0.000512726	L1CAM/ADAM17/ERBB2/EIF4G1/TGFBR1/BCL2/SRF/SPHK1/FN1/NTN1	10
GO:1902893	BP	GO:1902893	regulation of pri-miRNA transcription by RNA polymerase II	6/249	54/18723	7.89E-05	0.000900777	0.000515498	TGFB1/SMAD3/YY1/SRF/HDAC4/TEAD1	6
GO:0070373	BP	GO:0070373	negative regulation of ERK1 and ERK2 cascade	7/249	78/18723	8.00E-05	0.000911896	0.000521862	EPHB2/LIF/EZR/NDRG2/FBLN1/SLC9A3R1/SIRT3	7
GO:0040029	BP	GO:0040029	regulation of gene expression, epigenetic	8/249	105/18723	8.03E-05	0.000913146	0.000522577	TRIM28/HMGA2/HDAC6/PPM1D/GSK3A/EZH2/HDAC1/HDAC4	8
GO:0060391	BP	GO:0060391	positive regulation of SMAD protein signal transduction	4/249	18/18723	8.07E-05	0.000914179	0.000523168	TGFB1/TGFBR1/NODAL/JAK2	4
GO:0007431	BP	GO:0007431	salivary gland development	5/249	34/18723	8.11E-05	0.000914179	0.000523168	TGFB1/NTN4/PLXND1/BMP7/LAMA5	5
GO:0044319	BP	GO:0044319	wound healing, spreading of cells	5/249	34/18723	8.11E-05	0.000914179	0.000523168	AJUBA/ADAM17/FERMT2/FLNA/DDR1	5
GO:0090505	BP	GO:0090505	epiboly involved in wound healing	5/249	34/18723	8.11E-05	0.000914179	0.000523168	AJUBA/ADAM17/FERMT2/FLNA/DDR1	5
GO:0001101	BP	GO:0001101	response to acid chemical	9/249	135/18723	8.21E-05	0.000922775	0.000528087	PPARGC1A/ALAD/XBP1/CEBPB/PDGFD/BCL2L1/CPEB1/GRIN1/CDKN1B	9
GO:1903034	BP	GO:1903034	regulation of response to wounding	10/249	167/18723	8.23E-05	0.000922775	0.000528087	EPHB2/XBP1/SMAD3/CLDN1/HPSE/FERMT2/FLNA/FOXA2/CLDN4/SERPINE1	10
GO:0019318	BP	GO:0019318	hexose metabolic process	12/249	237/18723	8.30E-05	0.000926361	0.000530139	PPARGC1A/AKT2/DYRK2/FBP1/FOXK2/GPI/MAPK14/FOXA2/RORC/GSK3A/ENO1/FAM3C	12
GO:0031334	BP	GO:0031334	positive regulation of protein-containing complex assembly	12/249	237/18723	8.30E-05	0.000926361	0.000530139	ESR1/TGFB1/AJUBA/MSN/EIF4G1/FERMT2/ISG15/FSCN1/SCIN/MMP1/CDKN1B/CDH5	12
GO:2000241	BP	GO:2000241	regulation of reproductive process	10/249	168/18723	8.65E-05	0.000962191	0.000550644	ESR1/AURKA/LIF/HDAC2/SNAI1/NODAL/BMP7/STK11/CDKN1B/HDAC4	10
GO:0003158	BP	GO:0003158	endothelium development	9/249	136/18723	8.70E-05	0.000962191	0.000550644	SOX17/CLDN1/MSN/EZR/F11R/FASN/ACVR1/CDH5/FSTL1	9
GO:0007272	BP	GO:0007272	ensheathment of neurons	9/249	136/18723	8.70E-05	0.000962191	0.000550644	AKT2/PARD3/ERBB2/QKI/SKI/CMTM8/NDRG1/KLK6/NCSTN	9
GO:0008366	BP	GO:0008366	axon ensheathment	9/249	136/18723	8.70E-05	0.000962191	0.000550644	AKT2/PARD3/ERBB2/QKI/SKI/CMTM8/NDRG1/KLK6/NCSTN	9
GO:0061614	BP	GO:0061614	pri-miRNA transcription by RNA polymerase II	6/249	55/18723	8.75E-05	0.000966378	0.000553041	TGFB1/SMAD3/YY1/SRF/HDAC4/TEAD1	6
GO:0032869	BP	GO:0032869	cellular response to insulin stimulus	11/249	203/18723	8.99E-05	0.000988075	0.000565457	AKT2/XBP1/PIK3R1/STAT1/SOCS3/PIK3R3/PRKCI/SREBF1/PRKCQ/CPEB1/GSK3A	11
GO:0051701	BP	GO:0051701	biological process involved in interaction with host	11/249	203/18723	8.99E-05	0.000988075	0.000565457	TRIM28/CLDN1/ITGB6/EPHA2/TRIM62/BCL2L1/F11R/TYRO3/EFNB2/ITGB3/BSG	11
GO:0021543	BP	GO:0021543	pallium development	10/249	169/18723	9.09E-05	0.000994201	0.000568963	SLC2A1/FLNA/LEF1/TACC3/SRF/XRN2/H2AX/CRKL/EZH2/HDAC1	10
GO:0031214	BP	GO:0031214	biomineral tissue development	10/249	169/18723	9.09E-05	0.000994201	0.000568963	TGFB1/SMAD3/CEBPB/ITGB6/PTHLH/ISG15/STIM1/BMP7/AXIN2/ACVR1	10
GO:0000086	BP	GO:0000086	G2/M transition of mitotic cell cycle	9/249	137/18723	9.20E-05	0.001002355	0.00057363	AURKA/HMGA2/BRD4/FOXM1/CCNA2/FHL1/PPM1D/KHDRBS1/CDKN1A	9
GO:0010977	BP	GO:0010977	negative regulation of neuron projection development	9/249	137/18723	9.20E-05	0.001002355	0.00057363	EPHB2/HDAC2/SEMA3E/FLNA/MDM2/EFNB2/MAP4K4/GSK3A/NTN1	9
GO:0001569	BP	GO:0001569	branching involved in blood vessel morphogenesis	5/249	35/18723	9.36E-05	0.001013403	0.000579952	SEMA3E/LEF1/PLXND1/SRF/ACVR1	5
GO:0090504	BP	GO:0090504	epiboly	5/249	35/18723	9.36E-05	0.001013403	0.000579952	AJUBA/ADAM17/FERMT2/FLNA/DDR1	5
GO:0097421	BP	GO:0097421	liver regeneration	5/249	35/18723	9.36E-05	0.001013403	0.000579952	AURKA/CLDN1/CEBPB/TYMS/EZH2	5
GO:0001658	BP	GO:0001658	branching involved in ureteric bud morphogenesis	6/249	56/18723	9.70E-05	0.001043915	0.000597414	MYC/CTNNBIP1/HOXB7/MAGED1/BCL2/LAMA5	6
GO:0043388	BP	GO:0043388	positive regulation of DNA binding	6/249	56/18723	9.70E-05	0.001043915	0.000597414	TGFB1/TRIM28/SKI/FOXC1/TXN/JAK2	6
GO:0035107	BP	GO:0035107	appendage morphogenesis	9/249	138/18723	9.73E-05	0.001043915	0.000597414	HOXA9/HDAC2/NOTCH2/LEF1/GRHL2/SKI/HOXA10/BMP7/HDAC1	9
GO:0035108	BP	GO:0035108	limb morphogenesis	9/249	138/18723	9.73E-05	0.001043915	0.000597414	HOXA9/HDAC2/NOTCH2/LEF1/GRHL2/SKI/HOXA10/BMP7/HDAC1	9
GO:1902105	BP	GO:1902105	regulation of leukocyte differentiation	13/249	279/18723	9.80E-05	0.001046663	0.000598986	TGFB1/XBP1/LOXL3/PIK3R1/MYC/CTNNBIP1/LIF/ERBB2/CEBPB/NOTCH2/LEF1/FBXW7/MYB	13
GO:0033138	BP	GO:0033138	positive regulation of peptidyl-serine phosphorylation	8/249	108/18723	9.80E-05	0.001046663	0.000598986	TGFB1/LIF/EIF4G1/HDAC6/BCL2/TXN/IL11/GSK3A	8
GO:1901653	BP	GO:1901653	cellular response to peptide	15/249	359/18723	9.85E-05	0.001050002	0.000600897	AKT2/XBP1/PIK3R1/STAT1/CCNA2/SOCS3/TIMELESS/PIK3R3/PRKCI/MDM2/SREBF1/PRKCQ/CPEB1/GSK3A/JAK2	15
GO:0110148	BP	GO:0110148	biomineralization	10/249	171/18723	0.00010019	0.001065599	0.000609823	TGFB1/SMAD3/CEBPB/ITGB6/PTHLH/ISG15/STIM1/BMP7/AXIN2/ACVR1	10
GO:0006096	BP	GO:0006096	glycolytic process	7/249	81/18723	0.000101811	0.001078196	0.000617032	PPARGC1A/FBP1/FOXK2/GPI/PRKAA2/ENO1/HDAC4	7
GO:0014032	BP	GO:0014032	neural crest cell development	7/249	81/18723	0.000101811	0.001078196	0.000617032	SEMA3E/MAPK3/FOXC1/FN1/BMP7/LAMA5/ACVR1	7
GO:0017038	BP	GO:0017038	protein import	11/249	206/18723	0.000102441	0.001082537	0.000619516	TGFB1/PIK3R1/TRIM28/SMAD3/MAPK14/ECT2/FLNA/HDAC3/CDKN1A/TXNIP/JAK2	11
GO:1900024	BP	GO:1900024	regulation of substrate adhesion-dependent cell spreading	6/249	57/18723	0.000107169	0.001129501	0.000646393	ACTN4/LIMS1/FERMT2/FLNA/FBLN1/CRKL	6
GO:0003203	BP	GO:0003203	endocardial cushion morphogenesis	5/249	36/18723	0.000107572	0.001129501	0.000646393	TGFBR1/SNAI1/MDM2/BMP7/ACVR1	5
GO:0070670	BP	GO:0070670	response to interleukin-4	5/249	36/18723	0.000107572	0.001129501	0.000646393	ALAD/XBP1/LEF1/NFIL3/FASN	5
GO:0006757	BP	GO:0006757	ATP generation from ADP	7/249	82/18723	0.000110068	0.001153265	0.000659992	PPARGC1A/FBP1/FOXK2/GPI/PRKAA2/ENO1/HDAC4	7
GO:0010469	BP	GO:0010469	regulation of signaling receptor activity	10/249	173/18723	0.000110321	0.001153467	0.000660108	EPHB2/PPARGC1A/ADAM17/HDAC6/HDAC2/NCOA3/SERPINE1/FBXW7/HDAC1/JAK2	10
GO:0022407	BP	GO:0022407	regulation of cell-cell adhesion	17/249	448/18723	0.000110792	0.001155941	0.000661524	TGFB1/XBP1/LOXL3/MAPK14/ERBB2/CEBPB/MAPK7/LEF1/EPB41L5/FOXA2/F11R/PRKCQ/NODAL/BMP7/EPHB3/JAK2/MYB	17
GO:1901215	BP	GO:1901215	negative regulation of neuron death	11/249	208/18723	0.000111608	0.001161998	0.00066499	PPARGC1A/KRAS/GPI/CEBPB/EIF4G1/PRKCI/BCL2L1/BCL2/TYRO3/HDAC1/JAK2	11
GO:0008584	BP	GO:0008584	male gonad development	9/249	141/18723	0.00011475	0.001192194	0.000682271	ESR1/HOXA9/TNFSF10/TGFBR1/FLNA/BCL2L1/BCL2/HOXA10/CRKL	9
GO:0043525	BP	GO:0043525	positive regulation of neuron apoptotic process	6/249	58/18723	0.000118218	0.00122564	0.000701411	MCL1/GSK3A/FBXW7/MYBL2/HDAC4/MYB	6
GO:0046546	BP	GO:0046546	development of primary male sexual characteristics	9/249	142/18723	0.000121117	0.001249789	0.000715231	ESR1/HOXA9/TNFSF10/TGFBR1/FLNA/BCL2L1/BCL2/HOXA10/CRKL	9
GO:2000045	BP	GO:2000045	regulation of G1/S transition of mitotic cell cycle	9/249	142/18723	0.000121117	0.001249789	0.000715231	ADAM17/EIF4G1/FHL1/MDM2/BCL2/CDKN1A/E2F1/EZH2/CDKN1B	9
GO:0052126	BP	GO:0052126	movement in host environment	10/249	175/18723	0.000121307	0.001249789	0.000715231	TRIM28/CLDN1/ITGB6/EPHA2/TRIM62/F11R/TYRO3/EFNB2/ITGB3/BSG	10
GO:0034983	BP	GO:0034983	peptidyl-lysine deacetylation	3/249	8/18723	0.000123879	0.001270985	0.000727362	HDAC6/SIRT3/HDAC4	3
GO:0048617	BP	GO:0048617	embryonic foregut morphogenesis	3/249	8/18723	0.000123879	0.001270985	0.000727362	SOX17/SMAD3/EPB41L5	3
GO:0043491	BP	GO:0043491	protein kinase B signaling	11/249	211/18723	0.000126668	0.001296903	0.000742194	H19/TGFB1/EPHA2/HPSE/TGFBR1/PIK3R3/FERMT2/TYRO3/TXN/STK11/SLC9A3R1	11
GO:0022404	BP	GO:0022404	molting cycle process	7/249	84/18723	0.000128217	0.001307335	0.000748164	HDAC2/HPSE/SNAI1/LRIG1/BCL2/HDAC1/LAMA5	7
GO:0022405	BP	GO:0022405	hair cycle process	7/249	84/18723	0.000128217	0.001307335	0.000748164	HDAC2/HPSE/SNAI1/LRIG1/BCL2/HDAC1/LAMA5	7
GO:0090303	BP	GO:0090303	positive regulation of wound healing	6/249	59/18723	0.000130152	0.001324328	0.000757889	XBP1/CLDN1/HPSE/FERMT2/CLDN4/SERPINE1	6
GO:0043122	BP	GO:0043122	regulation of I-kappaB kinase/NF-kappaB signaling	12/249	249/18723	0.000132304	0.001340704	0.00076726	ESR1/AJUBA/STAT1/BRD4/TRIM62/ECT2/TNFSF10/FLNA/TLE1/MAP3K3/HDAC1/MAP3K7	12
GO:1901988	BP	GO:1901988	negative regulation of cell cycle phase transition	12/249	249/18723	0.000132304	0.001340704	0.00076726	APBB1/HMGA2/MAPK14/FHL1/TIMELESS/MDM2/BCL2/CDKN1A/E2F1/H2AX/EZH2/CDKN1B	12
GO:0043405	BP	GO:0043405	regulation of MAP kinase activity	10/249	177/18723	0.000133203	0.001347041	0.000770887	TGFB1/KRAS/AJUBA/ERBB2/MAGED1/PDGFD/BMP7/TDGF1/EZH2/MAP3K7	10
GO:0046718	BP	GO:0046718	viral entry into host cell	9/249	144/18723	0.000134741	0.001359807	0.000778193	CLDN1/ITGB6/EPHA2/TRIM62/F11R/TYRO3/EFNB2/ITGB3/BSG	9
GO:1901031	BP	GO:1901031	regulation of response to reactive oxygen species	5/249	38/18723	0.000140157	0.001411584	0.000807824	H19/HDAC6/TXN/STK26/BMP7	5
GO:0048864	BP	GO:0048864	stem cell development	7/249	86/18723	0.000148721	0.001494787	0.000855439	SEMA3E/MAPK3/FOXC1/FN1/BMP7/LAMA5/ACVR1	7
GO:0030278	BP	GO:0030278	regulation of ossification	8/249	115/18723	0.000152035	0.001524985	0.000872721	TGFB1/SMAD3/MAPK14/ISG15/MAPK3/BCL2/BMP7/ACVR1	8
GO:0060445	BP	GO:0060445	branching involved in salivary gland morphogenesis	4/249	21/18723	0.000152941	0.001527861	0.000874367	NTN4/PLXND1/BMP7/LAMA5	4
GO:0072111	BP	GO:0072111	cell proliferation involved in kidney development	4/249	21/18723	0.000152941	0.001527861	0.000874367	MYC/STAT1/PDGFD/BMP7	4
GO:0010632	BP	GO:0010632	regulation of epithelial cell migration	13/249	292/18723	0.000154091	0.001536243	0.000879164	TGFB1/ADAM17/GPI/EPHA2/HDAC6/CARD10/EPB41L5/MAP3K3/MARVELD3/MAP4K4/ITGB3/TDGF1/FBXW7	13
GO:0052547	BP	GO:0052547	regulation of peptidase activity	17/249	461/18723	0.000155946	0.001551604	0.000887955	MYC/SMAD3/GPI/TIMP2/BIRC5/TNFSF10/MDM2/FBLN1/CLDN4/NCSTN/FN1/SENP1/NODAL/SERPINE1/HDAC1/GRIN1/JAK2	17
GO:0090342	BP	GO:0090342	regulation of cell aging	6/249	61/18723	0.000156878	0.001557728	0.000891459	YBX1/CDKN2A/KRAS/HMGA2/FOXM1/MAP3K3	6
GO:1901861	BP	GO:1901861	regulation of muscle tissue development	5/249	39/18723	0.000159038	0.001575743	0.000901769	PPARGC1A/TGFB1/SMAD3/LEF1/BCL2	5
GO:0048041	BP	GO:0048041	focal adhesion assembly	7/249	87/18723	0.000159926	0.001575743	0.000901769	SMAD3/AJUBA/LIMS1/FERMT2/EPB41L5/BCL2/MAP4K4	7
GO:0045766	BP	GO:0045766	positive regulation of angiogenesis	10/249	181/18723	0.000159969	0.001575743	0.000901769	PAK4/XBP1/HMGA2/TNFSF12/PGF/STIM1/SPHK1/NODAL/SERPINE1/CDH5	10
GO:1904018	BP	GO:1904018	positive regulation of vasculature development	10/249	181/18723	0.000159969	0.001575743	0.000901769	PAK4/XBP1/HMGA2/TNFSF12/PGF/STIM1/SPHK1/NODAL/SERPINE1/CDH5	10
GO:0044839	BP	GO:0044839	cell cycle G2/M phase transition	9/249	148/18723	0.000165851	0.001630429	0.000933065	AURKA/HMGA2/BRD4/FOXM1/CCNA2/FHL1/PPM1D/KHDRBS1/CDKN1A	9
GO:0046847	BP	GO:0046847	filopodium assembly	6/249	62/18723	0.000171775	0.00168196	0.000962555	PIK3R1/EZR/FMR1/TGFBR1/FSCN1/SRF	6
GO:0060675	BP	GO:0060675	ureteric bud morphogenesis	6/249	62/18723	0.000171775	0.00168196	0.000962555	MYC/CTNNBIP1/HOXB7/MAGED1/BCL2/LAMA5	6
GO:0034764	BP	GO:0034764	positive regulation of transmembrane transport	11/249	219/18723	0.000175547	0.00170467	0.000975552	EPHB2/AKT2/ACTN4/PIK3R1/MAPK14/FLNA/PRKCI/STIM1/SLC9A3R1/SRI/KCNN4	11
GO:0048320	BP	GO:0048320	axial mesoderm formation	2/249	2/18723	0.000176167	0.00170467	0.000975552	EPHA2/NODAL	2
GO:1902435	BP	GO:1902435	regulation of male mating behavior	2/249	2/18723	0.000176167	0.00170467	0.000975552	HDAC2/HDAC4	2
GO:1902437	BP	GO:1902437	positive regulation of male mating behavior	2/249	2/18723	0.000176167	0.00170467	0.000975552	HDAC2/HDAC4	2
GO:1903378	BP	GO:1903378	positive regulation of oxidative stress-induced neuron intrinsic apoptotic signaling pathway	2/249	2/18723	0.000176167	0.00170467	0.000975552	MCL1/FBXW7	2
GO:1905179	BP	GO:1905179	negative regulation of cardiac muscle tissue regeneration	2/249	2/18723	0.000176167	0.00170467	0.000975552	CDKN1A/CDKN1B	2
GO:0030501	BP	GO:0030501	positive regulation of bone mineralization	5/249	40/18723	0.000179803	0.001736449	0.000993738	TGFB1/SMAD3/ISG15/BMP7/ACVR1	5
GO:0007440	BP	GO:0007440	foregut morphogenesis	3/249	9/18723	0.000183993	0.001748842	0.001000831	SOX17/SMAD3/EPB41L5	3
GO:0071863	BP	GO:0071863	regulation of cell proliferation in bone marrow	3/249	9/18723	0.000183993	0.001748842	0.001000831	HMGA2/LEF1/MAP3K3	3
GO:0045165	BP	GO:0045165	cell fate commitment	12/249	258/18723	0.000184166	0.001748842	0.001000831	SPDEF/LOXL3/SOX17/ETS2/TGFBR1/MCL1/NOTCH2/FOXA2/BCL2/NODAL/SOX5/ACVR1	12
GO:0014910	BP	GO:0014910	regulation of smooth muscle cell migration	7/249	89/18723	0.000184388	0.001748842	0.001000831	PPARGC1A/GNA13/PDGFD/MDM2/BCL2/SERPINE1/HDAC4	7
GO:0031281	BP	GO:0031281	positive regulation of cyclase activity	4/249	22/18723	0.000184984	0.001748842	0.001000831	MAPK14/TIMP2/MAPK3/STIM1	4
GO:0035089	BP	GO:0035089	establishment of apical/basal cell polarity	4/249	22/18723	0.000184984	0.001748842	0.001000831	MSN/PRKCI/FSCN1/SLC9A3R1	4
GO:0060713	BP	GO:0060713	labyrinthine layer morphogenesis	4/249	22/18723	0.000184984	0.001748842	0.001000831	SOCS3/LEF1/GRHL2/BMP7	4
GO:0061042	BP	GO:0061042	vascular wound healing	4/249	22/18723	0.000184984	0.001748842	0.001000831	XBP1/HPSE/MCAM/SERPINE1	4
GO:0072574	BP	GO:0072574	hepatocyte proliferation	4/249	22/18723	0.000184984	0.001748842	0.001000831	XBP1/CEBPB/NOTCH2/FBXW7	4
GO:0072575	BP	GO:0072575	epithelial cell proliferation involved in liver morphogenesis	4/249	22/18723	0.000184984	0.001748842	0.001000831	XBP1/CEBPB/NOTCH2/FBXW7	4
GO:1900543	BP	GO:1900543	negative regulation of purine nucleotide metabolic process	4/249	22/18723	0.000184984	0.001748842	0.001000831	H19/PPARGC1A/FBP1/HDAC4	4
GO:0072171	BP	GO:0072171	mesonephric tubule morphogenesis	6/249	63/18723	0.000187767	0.001761659	0.001008165	MYC/CTNNBIP1/HOXB7/MAGED1/BCL2/LAMA5	6
GO:1902373	BP	GO:1902373	negative regulation of mRNA catabolic process	6/249	63/18723	0.000187767	0.001761659	0.001008165	CIRBP/YBX1/MAPK14/FMR1/E2F1/AXIN2	6
GO:2000242	BP	GO:2000242	negative regulation of reproductive process	6/249	63/18723	0.000187767	0.001761659	0.001008165	LIF/SNAI1/NODAL/BMP7/STK11/CDKN1B	6
GO:2000756	BP	GO:2000756	regulation of peptidyl-lysine acetylation	6/249	63/18723	0.000187767	0.001761659	0.001008165	PPARGC1A/LIF/HDAC2/MAPK3/PRKAA2/HDAC1	6
GO:0045927	BP	GO:0045927	positive regulation of growth	12/249	259/18723	0.000190876	0.001786429	0.001022341	L1CAM/ADAM17/MAPK14/ERBB2/EIF4G1/EZR/TGFBR1/BCL2/SRF/SPHK1/FN1/NTN1	12
GO:0043433	BP	GO:0043433	negative regulation of DNA-binding transcription factor activity	10/249	185/18723	0.000191132	0.001786429	0.001022341	ESR1/CDKN2A/CTNNBIP1/HDAC2/FLNA/FOXA2/BMP7/EZH2/SRI/HDAC4	10
GO:0030902	BP	GO:0030902	hindbrain development	9/249	151/18723	0.000192929	0.001793041	0.001026125	PPARGC1A/FLNA/LEF1/BCL2/FOXC1/NCSTN/BMP7/CRKL/EZH2	9
GO:0044409	BP	GO:0044409	entry into host	9/249	151/18723	0.000192929	0.001793041	0.001026125	CLDN1/ITGB6/EPHA2/TRIM62/F11R/TYRO3/EFNB2/ITGB3/BSG	9
GO:2001236	BP	GO:2001236	regulation of extrinsic apoptotic signaling pathway	9/249	151/18723	0.000192929	0.001793041	0.001026125	TNFSF10/TNFSF12/TGFBR1/MAPK7/MCL1/BCL2L1/BCL2/SERPINE1/ACVR1	9
GO:0034109	BP	GO:0034109	homotypic cell-cell adhesion	7/249	90/18723	0.000197704	0.001830528	0.001047578	FLNA/F11R/PRKCQ/TYRO3/FN1/ITGB3/JAK2	7
GO:0046031	BP	GO:0046031	ADP metabolic process	7/249	90/18723	0.000197704	0.001830528	0.001047578	PPARGC1A/FBP1/FOXK2/GPI/PRKAA2/ENO1/HDAC4	7
GO:0001953	BP	GO:0001953	negative regulation of cell-matrix adhesion	5/249	41/18723	0.000202573	0.001872089	0.001071363	CDKN2A/PIK3R1/SEMA3E/MAP4K4/SERPINE1	5
GO:0048593	BP	GO:0048593	camera-type eye morphogenesis	8/249	120/18723	0.000204046	0.001882179	0.001077137	EPHB2/COL8A2/EPHA2/YY1/NOTCH2/SKI/BMP7/COL8A1	8
GO:0001885	BP	GO:0001885	endothelial cell development	6/249	64/18723	0.000204913	0.00188665	0.001079695	CLDN1/MSN/EZR/F11R/FASN/CDH5	6
GO:0014033	BP	GO:0014033	neural crest cell differentiation	7/249	91/18723	0.000211787	0.001946312	0.001113839	SEMA3E/MAPK3/FOXC1/FN1/BMP7/LAMA5/ACVR1	7
GO:0009636	BP	GO:0009636	response to toxic substance	12/249	262/18723	0.000212274	0.001947164	0.001114327	H19/ALAD/CLDN1/TYMS/MDM2/MAPK3/BCL2/CDKN1A/TXN/SRF/BMP7/AHR	12
GO:0032496	BP	GO:0032496	response to lipopolysaccharide	14/249	343/18723	0.000213589	0.00195559	0.001119149	PPARGC1A/TGFB1/ALAD/XBP1/CLDN1/ADAM17/MAPK14/CEBPB/HDAC2/MAPK3/HPGD/SERPINE1/HDAC1/JAK2	14
GO:0042752	BP	GO:0042752	regulation of circadian rhythm	8/249	121/18723	0.000216023	0.001974208	0.001129803	PPARGC1A/MAGED1/TIMELESS/HDAC3/PRKAA2/RORC/EZH2/FBXW7	8
GO:0045980	BP	GO:0045980	negative regulation of nucleotide metabolic process	4/249	23/18723	0.0002216	0.002013992	0.001152571	H19/PPARGC1A/FBP1/HDAC4	4
GO:0072576	BP	GO:0072576	liver morphogenesis	4/249	23/18723	0.0002216	0.002013992	0.001152571	XBP1/CEBPB/NOTCH2/FBXW7	4
GO:2000810	BP	GO:2000810	regulation of bicellular tight junction assembly	4/249	23/18723	0.0002216	0.002013992	0.001152571	CLDN1/EPHA2/SNAI1/F11R	4
GO:1905330	BP	GO:1905330	regulation of morphogenesis of an epithelium	6/249	65/18723	0.000223269	0.002020908	0.001156529	ESR1/LIF/HOXB7/MAGED1/NTN4/BMP7	6
GO:0008360	BP	GO:0008360	regulation of cell shape	9/249	154/18723	0.00022359	0.002020908	0.001156529	MSN/EZR/SEMA3E/FERMT2/PLXND1/F11R/FN1/BVES/SLC9A3R1	9
GO:0050770	BP	GO:0050770	regulation of axonogenesis	9/249	154/18723	0.00022359	0.002020908	0.001156529	L1CAM/EPHB2/SEMA3E/PLXND1/SRF/FN1/STK11/NTN1/EPHB3	9
GO:0031058	BP	GO:0031058	positive regulation of histone modification	7/249	92/18723	0.000226668	0.002044786	0.001170194	PPARGC1A/LIF/BRD4/FMR1/MAPK3/SREBF1/MYB	7
GO:0045687	BP	GO:0045687	positive regulation of glial cell differentiation	5/249	42/18723	0.000227475	0.002044786	0.001170194	TGFB1/LIF/HDAC2/HDAC1/TP73	5
GO:1904037	BP	GO:1904037	positive regulation of epithelial cell apoptotic process	5/249	42/18723	0.000227475	0.002044786	0.001170194	H19/PPARGC1A/PRKCI/HDAC1/JAK2	5
GO:0031570	BP	GO:0031570	DNA integrity checkpoint signaling	8/249	123/18723	0.000241709	0.002166933	0.001240096	HMGA2/MAPK14/TIMELESS/MDM2/CDKN1A/E2F1/H2AX/CDKN1B	8
GO:1901796	BP	GO:1901796	regulation of signal transduction by p53 class mediator	7/249	93/18723	0.00024238	0.002166933	0.001240096	AURKA/DYRK2/KMT5A/SNAI1/MDM2/BCL2/STK11	7
GO:1902807	BP	GO:1902807	negative regulation of cell cycle G1/S phase transition	7/249	93/18723	0.00024238	0.002166933	0.001240096	APBB1/FHL1/MDM2/BCL2/CDKN1A/EZH2/CDKN1B	7
GO:0009267	BP	GO:0009267	cellular response to starvation	9/249	156/18723	0.000246198	0.002197082	0.00125735	XBP1/SLC2A1/PPM1D/MAPK3/BCL2/SREBF1/CDKN1A/STK26/PRKAA2	9
GO:0043087	BP	GO:0043087	regulation of GTPase activity	14/249	348/18723	0.000247644	0.002205997	0.001262452	AKT2/AJUBA/LIMS1/ERBB2/EPHA2/ECT2/FERMT2/PLXND1/F11R/BVES/MAP4K4/CRKL/EZH2/EPHB3	14
GO:0051017	BP	GO:0051017	actin filament bundle assembly	9/249	157/18723	0.000258194	0.002293599	0.001312585	PIK3R1/SMAD3/EZR/TGFBR1/FERMT2/FLNA/F11R/FSCN1/SRF	9
GO:0002042	BP	GO:0002042	cell migration involved in sprouting angiogenesis	7/249	94/18723	0.000258958	0.002293599	0.001312585	CARD10/PIK3R3/MAP3K3/SRF/EFNB2/TDGF1/FBXW7	7
GO:0048704	BP	GO:0048704	embryonic skeletal system morphogenesis	7/249	94/18723	0.000258958	0.002293599	0.001312585	SMAD3/HOXB7/HOXA9/TGFBR1/GRHL2/NODAL/BMP7	7
GO:0048340	BP	GO:0048340	paraxial mesoderm morphogenesis	3/249	10/18723	0.000260267	0.002293599	0.001312585	SMAD3/LEF1/FOXC1	3
GO:0071838	BP	GO:0071838	cell proliferation in bone marrow	3/249	10/18723	0.000260267	0.002293599	0.001312585	HMGA2/LEF1/MAP3K3	3
GO:0072203	BP	GO:0072203	cell proliferation involved in metanephros development	3/249	10/18723	0.000260267	0.002293599	0.001312585	MYC/STAT1/BMP7	3
GO:0050708	BP	GO:0050708	regulation of protein secretion	12/249	268/18723	0.000261261	0.002298261	0.001315253	TGFB1/APBB1/EZR/ANG/FOXA2/SREBF1/MAP4K4/HDAC1/SIRT3/JAK2/SRI/KCNN4	12
GO:0032528	BP	GO:0032528	microvillus organization	4/249	24/18723	0.000263158	0.002306719	0.001320093	EZR/FSCN1/STK26/SLC9A3R1	4
GO:0061162	BP	GO:0061162	establishment of monopolar cell polarity	4/249	24/18723	0.000263158	0.002306719	0.001320093	MSN/PRKCI/FSCN1/SLC9A3R1	4
GO:0009880	BP	GO:0009880	embryonic pattern specification	6/249	67/18723	0.000263855	0.002308728	0.001321243	SMAD3/SIM2/EPB41L5/NODAL/BMP7/TDGF1	6
GO:0055007	BP	GO:0055007	cardiac muscle cell differentiation	8/249	125/18723	0.000269846	0.002352807	0.001346469	TGFB1/YY1/CBY1/SRF/EFNB2/BVES/GSK3A/ACVR1	8
GO:1904375	BP	GO:1904375	regulation of protein localization to cell periphery	8/249	125/18723	0.000269846	0.002352807	0.001346469	EPHB2/TGFB1/PIK3R1/NUMB/EPHA2/EZR/PRKCI/BCL2L1	8
GO:0051047	BP	GO:0051047	positive regulation of secretion	13/249	310/18723	0.0002761	0.002403094	0.001375247	TGFB1/XBP1/APBB1/EZR/ANG/GAB2/SCIN/PLA2G4A/SIRT3/JAK2/SRI/MYB/KCNN4	13
GO:0002066	BP	GO:0002066	columnar/cuboidal epithelial cell development	5/249	44/18723	0.000284197	0.002464874	0.001410602	SPDEF/TYMS/CDKN1A/GSK3A/FASN	5
GO:0060324	BP	GO:0060324	face development	5/249	44/18723	0.000284197	0.002464874	0.001410602	LEF1/GRHL2/SKI/MAPK3/SRF	5
GO:0051148	BP	GO:0051148	negative regulation of muscle cell differentiation	6/249	68/18723	0.000286209	0.002473626	0.001415611	YBX1/XBP1/YY1/GSK3A/EZH2/HDAC4	6
GO:1904888	BP	GO:1904888	cranial skeletal system development	6/249	68/18723	0.000286209	0.002473626	0.001415611	SMAD3/TGFBR1/GRHL2/IRF6/NODAL/CRKL	6
GO:0035282	BP	GO:0035282	segmentation	7/249	96/18723	0.00029485	0.002543856	0.001455802	MLLT3/SMAD3/LEF1/EPB41L5/FOXC1/TDGF1/AXIN2	7
GO:0048872	BP	GO:0048872	homeostasis of number of cells	12/249	272/18723	0.000299005	0.002575197	0.001473738	KRAS/ADAM17/GPI/STAT1/MAPK14/ISG15/BCL2/SRF/NCSTN/EZH2/JAK2/FSTL1	12
GO:0060706	BP	GO:0060706	cell differentiation involved in embryonic placenta development	4/249	25/18723	0.000310029	0.00266086	0.001522762	LIF/SOCS3/GRHL2/SNAI1	4
GO:0061339	BP	GO:0061339	establishment or maintenance of monopolar cell polarity	4/249	25/18723	0.000310029	0.00266086	0.001522762	MSN/PRKCI/FSCN1/SLC9A3R1	4
GO:0048588	BP	GO:0048588	developmental cell growth	11/249	234/18723	0.000310847	0.002661097	0.001522898	L1CAM/AURKA/YY1/HDAC6/SEMA3E/DDR1/SRF/FN1/GSK3A/STK11/NTN1	11
GO:0061572	BP	GO:0061572	actin filament bundle organization	9/249	161/18723	0.000311135	0.002661097	0.001522898	PIK3R1/SMAD3/EZR/TGFBR1/FERMT2/FLNA/F11R/FSCN1/SRF	9
GO:0043255	BP	GO:0043255	regulation of carbohydrate biosynthetic process	7/249	97/18723	0.000314237	0.002678337	0.001532764	PPARGC1A/AKT2/TGFB1/DYRK2/FBP1/GSK3A/FAM3C	7
GO:2001237	BP	GO:2001237	negative regulation of extrinsic apoptotic signaling pathway	7/249	97/18723	0.000314237	0.002678337	0.001532764	TGFBR1/MAPK7/MCL1/BCL2L1/BCL2/SERPINE1/ACVR1	7
GO:0003197	BP	GO:0003197	endocardial cushion development	5/249	45/18723	0.000316287	0.002681853	0.001534776	TGFBR1/SNAI1/MDM2/BMP7/ACVR1	5
GO:0008631	BP	GO:0008631	intrinsic apoptotic signaling pathway in response to oxidative stress	5/249	45/18723	0.000316287	0.002681853	0.001534776	MAPK7/MCL1/BCL2/FBXW7/JAK2	5
GO:0035987	BP	GO:0035987	endodermal cell differentiation	5/249	45/18723	0.000316287	0.002681853	0.001534776	SOX17/HMGA2/FN1/NODAL/COL8A1	5
GO:0071248	BP	GO:0071248	cellular response to metal ion	10/249	197/18723	0.000316823	0.002681853	0.001534776	PPARGC1A/ALAD/FBP1/CLDN1/ECT2/MAPK3/NCSTN/PRKAA2/GSK3A/CDKN1B	10
GO:0010506	BP	GO:0010506	regulation of autophagy	13/249	317/18723	0.000342062	0.002890545	0.001654206	FOXK2/EIF4G1/HDAC6/MCL1/MAPK3/BCL2/SREBF1/PRKAA2/GSK3A/STK11/FBXW7/KAT8/MAP3K7	13
GO:0001974	BP	GO:0001974	blood vessel remodeling	5/249	46/18723	0.000351048	0.002956347	0.001691864	TGFB1/LIF/FLNA/MDM2/FOXC1	5
GO:0031648	BP	GO:0031648	protein destabilization	5/249	46/18723	0.000351048	0.002956347	0.001691864	SOX17/SENP2/HDAC6/MDM2/FBXW7	5
GO:0006282	BP	GO:0006282	regulation of DNA repair	8/249	130/18723	0.000352067	0.002959883	0.001693887	APBB1/TRIM28/HMGA2/FOXM1/TIMELESS/RNF8/H2AX/AXIN2	8
GO:0035404	BP	GO:0035404	histone-serine phosphorylation	3/249	11/18723	0.000354355	0.002969001	0.001699105	AURKA/HMGA2/PRKAA2	3
GO:0061029	BP	GO:0061029	eyelid development in camera-type eye	3/249	11/18723	0.000354355	0.002969001	0.001699105	HDAC2/SRF/HDAC1	3
GO:0006165	BP	GO:0006165	nucleoside diphosphate phosphorylation	7/249	99/18723	0.000356077	0.00297837	0.001704467	PPARGC1A/FBP1/FOXK2/GPI/PRKAA2/ENO1/HDAC4	7
GO:0072078	BP	GO:0072078	nephron tubule morphogenesis	6/249	71/18723	0.000362297	0.003020158	0.001728381	MYC/CTNNBIP1/HOXB7/MAGED1/BCL2/LAMA5	6
GO:0150116	BP	GO:0150116	regulation of cell-substrate junction organization	6/249	71/18723	0.000362297	0.003020158	0.001728381	PIK3R1/SMAD3/LIMS1/FERMT2/EPB41L5/MAP4K4	6
GO:0072593	BP	GO:0072593	reactive oxygen species metabolic process	11/249	239/18723	0.000372035	0.003096112	0.001771848	H19/TGFB1/MAPK14/FOXM1/HDAC6/BCL2/CDKN1A/BMP7/GRIN1/SIRT3/HDAC4	11
GO:0046661	BP	GO:0046661	male sex differentiation	9/249	165/18723	0.000372753	0.003096866	0.00177228	ESR1/HOXA9/TNFSF10/TGFBR1/FLNA/BCL2L1/BCL2/HOXA10/CRKL	9
GO:0044728	BP	GO:0044728	DNA methylation or demethylation	7/249	100/18723	0.000378607	0.003140215	0.001797088	TRIM28/MYC/PPM1D/GRHL2/GSK3A/EZH2/TET3	7
GO:0002237	BP	GO:0002237	response to molecule of bacterial origin	14/249	363/18723	0.00037925	0.00314027	0.00179712	PPARGC1A/TGFB1/ALAD/XBP1/CLDN1/ADAM17/MAPK14/CEBPB/HDAC2/MAPK3/HPGD/SERPINE1/HDAC1/JAK2	14
GO:0009913	BP	GO:0009913	epidermal cell differentiation	10/249	202/18723	0.000386522	0.003195122	0.00182851	EPHA2/HDAC2/NCOA3/GRHL2/IRF6/FOXC1/TXNIP/EZH2/SLC9A3R1/HDAC1	10
GO:0043114	BP	GO:0043114	regulation of vascular permeability	5/249	47/18723	0.000388621	0.003196409	0.001829246	TGFB1/CTNNBIP1/FERMT2/PTP4A3/CDH5	5
GO:0046677	BP	GO:0046677	response to antibiotic	5/249	47/18723	0.000388621	0.003196409	0.001829246	MDM2/EZH2/PLA2G4A/CDKN1B/JAK2	5
GO:0051489	BP	GO:0051489	regulation of filopodium assembly	5/249	47/18723	0.000388621	0.003196409	0.001829246	PIK3R1/FMR1/TGFBR1/FSCN1/SRF	5
GO:0007249	BP	GO:0007249	I-kappaB kinase/NF-kappaB signaling	12/249	281/18723	0.000401153	0.003293993	0.001885092	ESR1/AJUBA/STAT1/BRD4/TRIM62/ECT2/TNFSF10/FLNA/TLE1/MAP3K3/HDAC1/MAP3K7	12
GO:0046939	BP	GO:0046939	nucleotide phosphorylation	7/249	101/18723	0.000402265	0.003297638	0.001887178	PPARGC1A/FBP1/FOXK2/GPI/PRKAA2/ENO1/HDAC4	7
GO:0045739	BP	GO:0045739	positive regulation of DNA repair	6/249	73/18723	0.000421224	0.003441735	0.001969642	APBB1/TRIM28/FOXM1/TIMELESS/RNF8/H2AX	6
GO:0003272	BP	GO:0003272	endocardial cushion formation	4/249	27/18723	0.000421238	0.003441735	0.001969642	TGFBR1/SNAI1/BMP7/ACVR1	4
GO:0062014	BP	GO:0062014	negative regulation of small molecule metabolic process	7/249	102/18723	0.00042709	0.003483783	0.001993705	H19/PPARGC1A/FBP1/SNAI1/GSK3A/FAM3C/HDAC4	7
GO:0016358	BP	GO:0016358	dendrite development	11/249	243/18723	0.000428002	0.003485461	0.001994666	EPHB2/HDAC6/HDAC2/FMR1/BMP7/GSK3A/STK11/CRKL/EZH2/NTN1/EPHB3	11
GO:0032147	BP	GO:0032147	activation of protein kinase activity	8/249	134/18723	0.000431629	0.003509209	0.002008256	ECT2/CARD10/ANG/TXN/ITGB3/STK11/JAK2/MAP3K7	8
GO:0009135	BP	GO:0009135	purine nucleoside diphosphate metabolic process	7/249	103/18723	0.000453123	0.003661754	0.002095555	PPARGC1A/FBP1/FOXK2/GPI/PRKAA2/ENO1/HDAC4	7
GO:0009179	BP	GO:0009179	purine ribonucleoside diphosphate metabolic process	7/249	103/18723	0.000453123	0.003661754	0.002095555	PPARGC1A/FBP1/FOXK2/GPI/PRKAA2/ENO1/HDAC4	7
GO:0046323	BP	GO:0046323	glucose import	6/249	74/18723	0.00045336	0.003661754	0.002095555	AKT2/SLC2A1/PIK3R1/MAPK14/PRKCI/GSK3A	6
GO:1903201	BP	GO:1903201	regulation of oxidative stress-induced cell death	6/249	74/18723	0.00045336	0.003661754	0.002095555	HDAC6/MAPK7/MCL1/TXN/STK26/FBXW7	6
GO:0090557	BP	GO:0090557	establishment of endothelial intestinal barrier	3/249	12/18723	0.00046784	0.003766379	0.00215543	CLDN1/F11R/FASN	3
GO:2000035	BP	GO:2000035	regulation of stem cell division	3/249	12/18723	0.00046784	0.003766379	0.00215543	SOX17/MLLT3/NCOA3	3
GO:0010862	BP	GO:0010862	positive regulation of pathway-restricted SMAD protein phosphorylation	5/249	49/18723	0.000472793	0.003769357	0.002157134	TGFB1/TGFBR1/NODAL/BMP7/ACVR1	5
GO:0035088	BP	GO:0035088	establishment or maintenance of apical/basal cell polarity	5/249	49/18723	0.000472793	0.003769357	0.002157134	PARD3/MSN/PRKCI/FSCN1/SLC9A3R1	5
GO:0045778	BP	GO:0045778	positive regulation of ossification	5/249	49/18723	0.000472793	0.003769357	0.002157134	TGFB1/SMAD3/ISG15/BMP7/ACVR1	5
GO:0060964	BP	GO:0060964	regulation of gene silencing by miRNA	5/249	49/18723	0.000472793	0.003769357	0.002157134	ESR1/TGFB1/AJUBA/EIF4G1/FMR1	5
GO:0061245	BP	GO:0061245	establishment or maintenance of bipolar cell polarity	5/249	49/18723	0.000472793	0.003769357	0.002157134	PARD3/MSN/PRKCI/FSCN1/SLC9A3R1	5
GO:0070849	BP	GO:0070849	response to epidermal growth factor	5/249	49/18723	0.000472793	0.003769357	0.002157134	ERBB2/NCL/MAPK3/FOXC1/TDGF1	5
GO:0090344	BP	GO:0090344	negative regulation of cell aging	4/249	28/18723	0.000486347	0.003866882	0.002212946	YBX1/HMGA2/FOXM1/MAP3K3	4
GO:0061333	BP	GO:0061333	renal tubule morphogenesis	6/249	75/18723	0.000487376	0.003866882	0.002212946	MYC/CTNNBIP1/HOXB7/MAGED1/BCL2/LAMA5	6
GO:1902369	BP	GO:1902369	negative regulation of RNA catabolic process	6/249	75/18723	0.000487376	0.003866882	0.002212946	CIRBP/YBX1/MAPK14/FMR1/E2F1/AXIN2	6
GO:0050714	BP	GO:0050714	positive regulation of protein secretion	8/249	137/18723	0.00050041	0.003963924	0.002268481	TGFB1/APBB1/EZR/ANG/SIRT3/JAK2/SRI/KCNN4	8
GO:0001678	BP	GO:0001678	cellular glucose homeostasis	9/249	172/18723	0.000504694	0.003991451	0.002284235	PPARGC1A/XBP1/PIK3R1/FOXK2/FOXA2/SRF/PRKAA2/MAP4K4/SRI	9
GO:0045814	BP	GO:0045814	negative regulation of gene expression, epigenetic	5/249	50/18723	0.00051969	0.004064787	0.002326203	TRIM28/HMGA2/PPM1D/EZH2/HDAC1	5
GO:0060688	BP	GO:0060688	regulation of morphogenesis of a branching structure	5/249	50/18723	0.00051969	0.004064787	0.002326203	ESR1/HOXB7/MAGED1/NTN4/BMP7	5
GO:2000677	BP	GO:2000677	regulation of transcription regulatory region DNA binding	5/249	50/18723	0.00051969	0.004064787	0.002326203	TGFB1/LIF/FOXC1/FBXW7/SRI	5
GO:2000379	BP	GO:2000379	positive regulation of reactive oxygen species metabolic process	6/249	76/18723	0.000523347	0.004064787	0.002326203	H19/TGFB1/MAPK14/CDKN1A/GRIN1/HDAC4	6
GO:0006931	BP	GO:0006931	substrate-dependent cell migration, cell attachment to substrate	2/249	3/18723	0.000523851	0.004064787	0.002326203	EPB41L5/FN1	2
GO:0010266	BP	GO:0010266	response to vitamin B1	2/249	3/18723	0.000523851	0.004064787	0.002326203	ALAD/MDM2	2
GO:0061198	BP	GO:0061198	fungiform papilla formation	2/249	3/18723	0.000523851	0.004064787	0.002326203	HDAC2/HDAC1	2
GO:0072135	BP	GO:0072135	kidney mesenchymal cell proliferation	2/249	3/18723	0.000523851	0.004064787	0.002326203	STAT1/BMP7	2
GO:0072136	BP	GO:0072136	metanephric mesenchymal cell proliferation involved in metanephros development	2/249	3/18723	0.000523851	0.004064787	0.002326203	STAT1/BMP7	2
GO:0097296	BP	GO:0097296	activation of cysteine-type endopeptidase activity involved in apoptotic signaling pathway	2/249	3/18723	0.000523851	0.004064787	0.002326203	SMAD3/JAK2	2
GO:1901329	BP	GO:1901329	regulation of odontoblast differentiation	2/249	3/18723	0.000523851	0.004064787	0.002326203	CEBPB/SERPINE1	2
GO:1901491	BP	GO:1901491	negative regulation of lymphangiogenesis	2/249	3/18723	0.000523851	0.004064787	0.002326203	EPHA2/FOXC1	2
GO:0006090	BP	GO:0006090	pyruvate metabolic process	7/249	106/18723	0.000538904	0.004161956	0.002381812	PPARGC1A/FBP1/FOXK2/GPI/PRKAA2/ENO1/HDAC4	7
GO:0009185	BP	GO:0009185	ribonucleoside diphosphate metabolic process	7/249	106/18723	0.000538904	0.004161956	0.002381812	PPARGC1A/FBP1/FOXK2/GPI/PRKAA2/ENO1/HDAC4	7
GO:1905477	BP	GO:1905477	positive regulation of protein localization to membrane	7/249	106/18723	0.000538904	0.004161956	0.002381812	EPHB2/AKT2/PIK3R1/ERBB2/EPHA2/EZR/PRKCI	7
GO:0022011	BP	GO:0022011	myelination in peripheral nervous system	4/249	29/18723	0.000558313	0.0042984	0.002459896	AKT2/PARD3/SKI/NDRG1	4
GO:0032292	BP	GO:0032292	peripheral nervous system axon ensheathment	4/249	29/18723	0.000558313	0.0042984	0.002459896	AKT2/PARD3/SKI/NDRG1	4
GO:1901983	BP	GO:1901983	regulation of protein acetylation	6/249	77/18723	0.000561349	0.004315042	0.00246942	PPARGC1A/LIF/HDAC2/MAPK3/PRKAA2/HDAC1	6
GO:0009749	BP	GO:0009749	response to glucose	10/249	212/18723	0.000564552	0.004332915	0.002479648	PPARGC1A/XBP1/FOXA2/SREBF1/TXNIP/SRF/PRKAA2/MAP4K4/CDKN1B/SRI	10
GO:0032873	BP	GO:0032873	negative regulation of stress-activated MAPK cascade	5/249	51/18723	0.000569999	0.004349233	0.002488987	MYC/FOXM1/EZR/HDAC3/MARVELD3	5
GO:0070303	BP	GO:0070303	negative regulation of stress-activated protein kinase signaling cascade	5/249	51/18723	0.000569999	0.004349233	0.002488987	MYC/FOXM1/EZR/HDAC3/MARVELD3	5
GO:0042303	BP	GO:0042303	molting cycle	7/249	107/18723	0.000570203	0.004349233	0.002488987	HDAC2/HPSE/SNAI1/LRIG1/BCL2/HDAC1/LAMA5	7
GO:0042633	BP	GO:0042633	hair cycle	7/249	107/18723	0.000570203	0.004349233	0.002488987	HDAC2/HPSE/SNAI1/LRIG1/BCL2/HDAC1/LAMA5	7
GO:0010634	BP	GO:0010634	positive regulation of epithelial cell migration	9/249	176/18723	0.000595878	0.004538054	0.002597045	TGFB1/ADAM17/GPI/HDAC6/EPB41L5/MAP3K3/MAP4K4/ITGB3/TDGF1	9
GO:0060707	BP	GO:0060707	trophoblast giant cell differentiation	3/249	13/18723	0.000602232	0.004572328	0.00261666	LIF/SOCS3/SNAI1	3
GO:0090042	BP	GO:0090042	tubulin deacetylation	3/249	13/18723	0.000602232	0.004572328	0.00261666	HDAC6/FLNA/PRKAA2	3
GO:0050808	BP	GO:0050808	synapse organization	15/249	426/18723	0.000612449	0.004642758	0.002656966	L1CAM/EPHB2/MAPK14/ERBB2/EIF4G1/HDAC6/SEMA3E/FLNA/PLXND1/NDRG1/EFNB2/CRKL/NTN1/EPHB3/YWHAZ	15
GO:0071466	BP	GO:0071466	cellular response to xenobiotic stimulus	9/249	177/18723	0.000620664	0.00469782	0.002688477	FBP1/MYC/HMGA2/PRKAA2/RORC/E2F1/CRKL/GRIN1/AHR	9
GO:0060147	BP	GO:0060147	regulation of posttranscriptional gene silencing	5/249	52/18723	0.000623877	0.004714906	0.002698255	ESR1/TGFB1/AJUBA/EIF4G1/FMR1	5
GO:0010800	BP	GO:0010800	positive regulation of peptidyl-threonine phosphorylation	4/249	30/18723	0.000637531	0.004788761	0.002740521	TGFB1/SPHK1/BMP7/GSK3A	4
GO:0060603	BP	GO:0060603	mammary gland duct morphogenesis	4/249	30/18723	0.000637531	0.004788761	0.002740521	ESR1/EPHA2/DDR1/NTN1	4
GO:1903579	BP	GO:1903579	negative regulation of ATP metabolic process	4/249	30/18723	0.000637531	0.004788761	0.002740521	H19/PPARGC1A/FBP1/HDAC4	4
GO:2000637	BP	GO:2000637	positive regulation of gene silencing by miRNA	4/249	30/18723	0.000637531	0.004788761	0.002740521	TGFB1/AJUBA/EIF4G1/FMR1	4
GO:0050772	BP	GO:0050772	positive regulation of axonogenesis	6/249	79/18723	0.000643761	0.004828207	0.002763095	L1CAM/PLXND1/SRF/FN1/STK11/NTN1	6
GO:0048015	BP	GO:0048015	phosphatidylinositol-mediated signaling	9/249	178/18723	0.000646288	0.004839804	0.002769732	PIK3R1/ERBB2/EZR/PDGFD/TYRO3/FN1/GAB2/SLC9A3R1/JAK2	9
GO:0030010	BP	GO:0030010	establishment of cell polarity	8/249	143/18723	0.000664635	0.004969657	0.002844044	PARD3/MSN/PRKCI/FSCN1/STK11/CRKL/SLC9A3R1/CDH5	8
GO:0060966	BP	GO:0060966	regulation of gene silencing by RNA	5/249	53/18723	0.000681482	0.005080231	0.002907324	ESR1/TGFB1/AJUBA/EIF4G1/FMR1	5
GO:2000772	BP	GO:2000772	regulation of cellular senescence	5/249	53/18723	0.000681482	0.005080231	0.002907324	YBX1/CDKN2A/KRAS/HMGA2/MAP3K3	5
GO:0001570	BP	GO:0001570	vasculogenesis	6/249	80/18723	0.000688331	0.005108139	0.002923295	TGFB1/SOX17/EPHA2/QKI/TEAD2/FBXW7	6
GO:0007422	BP	GO:0007422	peripheral nervous system development	6/249	80/18723	0.000688331	0.005108139	0.002923295	AKT2/CLDN1/PARD3/ERBB2/SKI/NDRG1	6
GO:0021766	BP	GO:0021766	hippocampus development	6/249	80/18723	0.000688331	0.005108139	0.002923295	LEF1/SRF/XRN2/CRKL/EZH2/HDAC1	6
GO:1901990	BP	GO:1901990	regulation of mitotic cell cycle phase transition	12/249	299/18723	0.000695502	0.005140417	0.002941767	AURKA/ADAM17/HMGA2/BRD4/EIF4G1/FHL1/MDM2/BCL2/CDKN1A/E2F1/EZH2/CDKN1B	12
GO:0010821	BP	GO:0010821	regulation of mitochondrion organization	8/249	144/18723	0.000695805	0.005140417	0.002941767	PPARGC1A/AURKA/HDAC6/TNFSF10/BCL2L1/SREBF1/GSK3A/FBXW7	8
GO:0033135	BP	GO:0033135	regulation of peptidyl-serine phosphorylation	8/249	144/18723	0.000695805	0.005140417	0.002941767	TGFB1/LIF/EIF4G1/HDAC6/BCL2/TXN/IL11/GSK3A	8
GO:0042593	BP	GO:0042593	glucose homeostasis	11/249	258/18723	0.000704791	0.005199016	0.002975302	PPARGC1A/XBP1/PIK3R1/FOXK2/GPI/FOXA2/SRF/PRKAA2/MAP4K4/STK11/SRI	11
GO:0071867	BP	GO:0071867	response to monoamine	7/249	111/18723	0.000710153	0.005222956	0.002989003	PPARGC1A/HDAC2/FLNA/MAPK3/NCSTN/GSK3A/SLC9A3R1	7
GO:0071869	BP	GO:0071869	response to catecholamine	7/249	111/18723	0.000710153	0.005222956	0.002989003	PPARGC1A/HDAC2/FLNA/MAPK3/NCSTN/GSK3A/SLC9A3R1	7
GO:0060148	BP	GO:0060148	positive regulation of posttranscriptional gene silencing	4/249	31/18723	0.000724398	0.00530401	0.003035388	TGFB1/AJUBA/EIF4G1/FMR1	4
GO:0060390	BP	GO:0060390	regulation of SMAD protein signal transduction	4/249	31/18723	0.000724398	0.00530401	0.003035388	TGFB1/TGFBR1/NODAL/JAK2	4
GO:0090183	BP	GO:0090183	regulation of kidney development	4/249	31/18723	0.000724398	0.00530401	0.003035388	MYC/STAT1/HOXB7/MAGED1	4
GO:0009746	BP	GO:0009746	response to hexose	10/249	219/18723	0.000725829	0.005306619	0.003036881	PPARGC1A/XBP1/FOXA2/SREBF1/TXNIP/SRF/PRKAA2/MAP4K4/CDKN1B/SRI	10
GO:0033500	BP	GO:0033500	carbohydrate homeostasis	11/249	259/18723	0.000727585	0.005311587	0.003039724	PPARGC1A/XBP1/PIK3R1/FOXK2/GPI/FOXA2/SRF/PRKAA2/MAP4K4/STK11/SRI	11
GO:0001942	BP	GO:0001942	hair follicle development	6/249	81/18723	0.000735252	0.005351726	0.003062695	HDAC2/HPSE/SNAI1/BCL2/HDAC1/LAMA5	6
GO:0060968	BP	GO:0060968	regulation of gene silencing	6/249	81/18723	0.000735252	0.005351726	0.003062695	ESR1/TGFB1/TRIM28/AJUBA/EIF4G1/FMR1	6
GO:0030198	BP	GO:0030198	extracellular matrix organization	12/249	301/18723	0.000737229	0.005358211	0.003066406	TGFB1/COL8A2/LOXL3/SMAD3/NTN4/TGFBR1/FBLN1/FOXC1/DDR1/FSCN1/MMP1/COL8A1	12
GO:0001706	BP	GO:0001706	endoderm formation	5/249	54/18723	0.000742975	0.005392029	0.00308576	SOX17/HMGA2/FN1/NODAL/COL8A1	5
GO:0048640	BP	GO:0048640	negative regulation of developmental growth	7/249	112/18723	0.000749065	0.005428249	0.003106488	YY1/SEMA3E/CDKN1A/GSK3A/NTN1/CDKN1B/TP73	7
GO:0048017	BP	GO:0048017	inositol lipid-mediated signaling	9/249	182/18723	0.000757585	0.005444064	0.003115539	PIK3R1/ERBB2/EZR/PDGFD/TYRO3/FN1/GAB2/SLC9A3R1/JAK2	9
GO:0043062	BP	GO:0043062	extracellular structure organization	12/249	302/18723	0.000758866	0.005444064	0.003115539	TGFB1/COL8A2/LOXL3/SMAD3/NTN4/TGFBR1/FBLN1/FOXC1/DDR1/FSCN1/MMP1/COL8A1	12
GO:0045820	BP	GO:0045820	negative regulation of glycolytic process	3/249	14/18723	0.00075897	0.005444064	0.003115539	PPARGC1A/FBP1/HDAC4	3
GO:0051645	BP	GO:0051645	Golgi localization	3/249	14/18723	0.00075897	0.005444064	0.003115539	STK11/SLC9A3R1/YWHAZ	3
GO:0055057	BP	GO:0055057	neuroblast division	3/249	14/18723	0.00075897	0.005444064	0.003115539	NUMB/LEF1/SOX5	3
GO:0060576	BP	GO:0060576	intestinal epithelial cell development	3/249	14/18723	0.00075897	0.005444064	0.003115539	SPDEF/TYMS/CDKN1A	3
GO:1901722	BP	GO:1901722	regulation of cell proliferation involved in kidney development	3/249	14/18723	0.00075897	0.005444064	0.003115539	MYC/PDGFD/BMP7	3
GO:0042176	BP	GO:0042176	regulation of protein catabolic process	14/249	391/18723	0.000787776	0.005642492	0.003229095	AURKA/ALAD/SOX17/SMAD3/MSN/TIMP2/EZR/TNFSF12/FMR1/FLNA/MDM2/GSK3A/FBXW7/CDKN1B	14
GO:0016331	BP	GO:0016331	morphogenesis of embryonic epithelium	8/249	147/18723	0.00079645	0.005696348	0.003259916	TGFB1/TEAD2/EPB41L5/GRHL2/SKI/NODAL/BMP7/LAMA5	8
GO:0045229	BP	GO:0045229	external encapsulating structure organization	12/249	304/18723	0.000803738	0.005740156	0.003284986	TGFB1/COL8A2/LOXL3/SMAD3/NTN4/TGFBR1/FBLN1/FOXC1/DDR1/FSCN1/MMP1/COL8A1	12
GO:0001755	BP	GO:0001755	neural crest cell migration	5/249	55/18723	0.000808519	0.005757635	0.003294989	SEMA3E/FN1/BMP7/LAMA5/ACVR1	5
GO:0003179	BP	GO:0003179	heart valve morphogenesis	5/249	55/18723	0.000808519	0.005757635	0.003294989	TGFB1/NOTCH2/SNAI1/MDM2/ACVR1	5
GO:0010039	BP	GO:0010039	response to iron ion	4/249	32/18723	0.000819311	0.005817696	0.003329361	ALAD/APBB1/MDM2/BCL2	4
GO:0014044	BP	GO:0014044	Schwann cell development	4/249	32/18723	0.000819311	0.005817696	0.003329361	AKT2/PARD3/SKI/NDRG1	4
GO:0002244	BP	GO:0002244	hematopoietic progenitor cell differentiation	7/249	114/18723	0.000831945	0.00588583	0.003368353	TGFB1/MLLT3/BCL2/FOXC1/SRF/BVES/MYB	7
GO:0046660	BP	GO:0046660	female sex differentiation	7/249	114/18723	0.000831945	0.00588583	0.003368353	ESR1/CEBPB/ANG/BCL2L1/BCL2/FOXC1/TYRO3	7
GO:0014074	BP	GO:0014074	response to purine-containing compound	8/249	148/18723	0.000832484	0.00588583	0.003368353	PPARGC1A/STAT1/HDAC2/EZR/SREBF1/HDAC1/AHR/BSG	8
GO:0050920	BP	GO:0050920	regulation of chemotaxis	10/249	223/18723	0.000833888	0.00588732	0.003369206	TGFB1/SMAD3/ADAM17/MTUS1/SEMA3E/PDGFD/MAPK3/PGF/EFNB2/SERPINE1	10
GO:0061053	BP	GO:0061053	somite development	6/249	83/18723	0.000836485	0.005897222	0.003374872	LOXL3/SMAD3/LEF1/EPB41L5/FOXC1/AXIN2	6
GO:0051896	BP	GO:0051896	regulation of protein kinase B signaling	9/249	185/18723	0.000850924	0.005990456	0.003428229	H19/TGFB1/EPHA2/HPSE/TGFBR1/FERMT2/TXN/STK11/SLC9A3R1	9
GO:0000077	BP	GO:0000077	DNA damage checkpoint signaling	7/249	115/18723	0.000876013	0.00614796	0.003518365	HMGA2/MAPK14/MDM2/CDKN1A/E2F1/H2AX/CDKN1B	7
GO:0043279	BP	GO:0043279	response to alkaloid	7/249	115/18723	0.000876013	0.00614796	0.003518365	PPARGC1A/GPI/CCNA2/HDAC2/MDM2/BCL2L1/HDAC1	7
GO:0043470	BP	GO:0043470	regulation of carbohydrate catabolic process	5/249	56/18723	0.00087828	0.00614796	0.003518365	PPARGC1A/FBP1/PRKAA2/GSK3A/HDAC4	5
GO:0048255	BP	GO:0048255	mRNA stabilization	5/249	56/18723	0.00087828	0.00614796	0.003518365	CIRBP/YBX1/MAPK14/E2F1/AXIN2	5
GO:0031345	BP	GO:0031345	negative regulation of cell projection organization	9/249	186/18723	0.000884038	0.006179503	0.003536417	EPHB2/HDAC2/SEMA3E/FLNA/MDM2/EFNB2/MAP4K4/GSK3A/NTN1	9
GO:1900542	BP	GO:1900542	regulation of purine nucleotide metabolic process	6/249	84/18723	0.000890968	0.006210346	0.003554068	H19/PPARGC1A/FBP1/PRKAA2/ENO1/HDAC4	6
GO:2000134	BP	GO:2000134	negative regulation of G1/S transition of mitotic cell cycle	6/249	84/18723	0.000890968	0.006210346	0.003554068	FHL1/MDM2/BCL2/CDKN1A/EZH2/CDKN1B	6
GO:0034284	BP	GO:0034284	response to monosaccharide	10/249	225/18723	0.000892684	0.006213533	0.003555892	PPARGC1A/XBP1/FOXA2/SREBF1/TXNIP/SRF/PRKAA2/MAP4K4/CDKN1B/SRI	10
GO:0008286	BP	GO:0008286	insulin receptor signaling pathway	7/249	116/18723	0.000921903	0.006377275	0.003649598	AKT2/PIK3R1/SOCS3/PIK3R3/SREBF1/PRKCQ/GSK3A	7
GO:0060260	BP	GO:0060260	regulation of transcription initiation from RNA polymerase II promoter	4/249	33/18723	0.00092267	0.006377275	0.003649598	ESR1/CTNNBIP1/PPM1D/SRF	4
GO:1901099	BP	GO:1901099	negative regulation of signal transduction in absence of ligand	4/249	33/18723	0.00092267	0.006377275	0.003649598	MAPK7/MCL1/BCL2L1/BCL2	4
GO:1903146	BP	GO:1903146	regulation of autophagy of mitochondrion	4/249	33/18723	0.00092267	0.006377275	0.003649598	HDAC6/SREBF1/GSK3A/FBXW7	4
GO:2001240	BP	GO:2001240	negative regulation of extrinsic apoptotic signaling pathway in absence of ligand	4/249	33/18723	0.00092267	0.006377275	0.003649598	MAPK7/MCL1/BCL2L1/BCL2	4
GO:0042074	BP	GO:0042074	cell migration involved in gastrulation	3/249	15/18723	0.000939427	0.006447942	0.00369004	SOX17/EPB41L5/NODAL	3
GO:0045346	BP	GO:0045346	regulation of MHC class II biosynthetic process	3/249	15/18723	0.000939427	0.006447942	0.00369004	XBP1/HDAC2/JAK2	3
GO:0072075	BP	GO:0072075	metanephric mesenchyme development	3/249	15/18723	0.000939427	0.006447942	0.00369004	MYC/STAT1/BMP7	3
GO:0098760	BP	GO:0098760	response to interleukin-7	3/249	15/18723	0.000939427	0.006447942	0.00369004	YBX1/HDGF/CRKL	3
GO:0098761	BP	GO:0098761	cellular response to interleukin-7	3/249	15/18723	0.000939427	0.006447942	0.00369004	YBX1/HDGF/CRKL	3
GO:0001656	BP	GO:0001656	metanephros development	6/249	85/18723	0.000948143	0.006489715	0.003713945	SOX17/MYC/STAT1/LIF/BCL2/BMP7	6
GO:0098773	BP	GO:0098773	skin epidermis development	6/249	85/18723	0.000948143	0.006489715	0.003713945	HDAC2/HPSE/SNAI1/BCL2/HDAC1/LAMA5	6
GO:0033619	BP	GO:0033619	membrane protein proteolysis	5/249	57/18723	0.000952425	0.006509999	0.003725554	TGFB1/ADAM17/TIMP2/PRKCQ/NCSTN	5
GO:0001894	BP	GO:0001894	tissue homeostasis	11/249	268/18723	0.000961725	0.006564468	0.003756726	SLC2A1/KRAS/CLDN1/ITGB6/BCL2/F11R/FOXC1/SRF/ITGB3/STK11/CDH5	11
GO:0046578	BP	GO:0046578	regulation of Ras protein signal transduction	9/249	189/18723	0.00098972	0.006729165	0.003850978	EPHB2/KRAS/FBP1/TIMP2/FOXM1/F2RL2/NOTCH2/F11R/MAP4K4	9
GO:0021915	BP	GO:0021915	neural tube development	8/249	152/18723	0.000989944	0.006729165	0.003850978	TGFB1/SOX17/EPHA2/TEAD2/GRHL2/SKI/NODAL/BMP7	8
GO:0031056	BP	GO:0031056	regulation of histone modification	8/249	152/18723	0.000989944	0.006729165	0.003850978	PPARGC1A/LIF/BRD4/FMR1/SKI/MAPK3/SREBF1/MYB	8
GO:0006140	BP	GO:0006140	regulation of nucleotide metabolic process	6/249	86/18723	0.001008099	0.00684315	0.00391621	H19/PPARGC1A/FBP1/PRKAA2/ENO1/HDAC4	6
GO:0001954	BP	GO:0001954	positive regulation of cell-matrix adhesion	5/249	58/18723	0.001031124	0.006935019	0.003968785	SMAD3/LIMS1/FERMT2/EPB41L5/MAP4K4	5
GO:0002763	BP	GO:0002763	positive regulation of myeloid leukocyte differentiation	5/249	58/18723	0.001031124	0.006935019	0.003968785	TGFB1/CTNNBIP1/LIF/NOTCH2/LEF1	5
GO:0051973	BP	GO:0051973	positive regulation of telomerase activity	4/249	34/18723	0.001034874	0.006935019	0.003968785	MYC/GRHL2/MAPK3/PRKCQ	4
GO:2000352	BP	GO:2000352	negative regulation of endothelial cell apoptotic process	4/249	34/18723	0.001034874	0.006935019	0.003968785	PAK4/MAPK7/SERPINE1/CDH5	4
GO:2000758	BP	GO:2000758	positive regulation of peptidyl-lysine acetylation	4/249	34/18723	0.001034874	0.006935019	0.003968785	PPARGC1A/LIF/MAPK3/PRKAA2	4
GO:0021943	BP	GO:0021943	formation of radial glial scaffolds	2/249	4/18723	0.001038496	0.006935019	0.003968785	FLNA/LEF1	2
GO:0046016	BP	GO:0046016	positive regulation of transcription by glucose	2/249	4/18723	0.001038496	0.006935019	0.003968785	FOXA2/SRF	2
GO:0060574	BP	GO:0060574	intestinal epithelial cell maturation	2/249	4/18723	0.001038496	0.006935019	0.003968785	TYMS/CDKN1A	2
GO:0071284	BP	GO:0071284	cellular response to lead ion	2/249	4/18723	0.001038496	0.006935019	0.003968785	ALAD/CLDN1	2
GO:0072131	BP	GO:0072131	kidney mesenchyme morphogenesis	2/249	4/18723	0.001038496	0.006935019	0.003968785	MYC/BMP7	2
GO:0072133	BP	GO:0072133	metanephric mesenchyme morphogenesis	2/249	4/18723	0.001038496	0.006935019	0.003968785	MYC/BMP7	2
GO:1905178	BP	GO:1905178	regulation of cardiac muscle tissue regeneration	2/249	4/18723	0.001038496	0.006935019	0.003968785	CDKN1A/CDKN1B	2
GO:0060249	BP	GO:0060249	anatomical structure homeostasis	12/249	314/18723	0.001062753	0.007087412	0.004055997	SLC2A1/KRAS/CLDN1/ITGB6/BCL2/F11R/FOXC1/TYRO3/SRF/ITGB3/STK11/CDH5	12
GO:1903578	BP	GO:1903578	regulation of ATP metabolic process	6/249	87/18723	0.001070927	0.007123338	0.004076556	H19/PPARGC1A/FBP1/PRKAA2/ENO1/HDAC4	6
GO:0030282	BP	GO:0030282	bone mineralization	7/249	119/18723	0.001071027	0.007123338	0.004076556	TGFB1/SMAD3/PTHLH/ISG15/BMP7/AXIN2/ACVR1	7
GO:0016052	BP	GO:0016052	carbohydrate catabolic process	8/249	154/18723	0.001077154	0.007154446	0.004094359	PPARGC1A/FBP1/FOXK2/GPI/PRKAA2/GSK3A/ENO1/HDAC4	8
GO:0045732	BP	GO:0045732	positive regulation of protein catabolic process	10/249	231/18723	0.001089834	0.007228941	0.004136991	AURKA/SOX17/MSN/EZR/TNFSF12/FMR1/MDM2/GSK3A/FBXW7/CDKN1B	10
GO:0032872	BP	GO:0032872	regulation of stress-activated MAPK cascade	9/249	192/18723	0.001105429	0.00732254	0.004190556	MYC/FOXM1/EZR/HDAC3/MAPK3/MAP3K3/MARVELD3/SPHK1/MAP4K4	9
GO:0035306	BP	GO:0035306	positive regulation of dephosphorylation	5/249	59/18723	0.001114548	0.007353332	0.004208178	TGFB1/SMAD3/PTPA/JAK2/CDH5	5
GO:0046324	BP	GO:0046324	regulation of glucose import	5/249	59/18723	0.001114548	0.007353332	0.004208178	AKT2/PIK3R1/MAPK14/PRKCI/GSK3A	5
GO:2000351	BP	GO:2000351	regulation of endothelial cell apoptotic process	5/249	59/18723	0.001114548	0.007353332	0.004208178	PAK4/MAPK7/PRKCI/SERPINE1/CDH5	5
GO:0006304	BP	GO:0006304	DNA modification	7/249	120/18723	0.001124733	0.007410627	0.004240967	TRIM28/MYC/PPM1D/GRHL2/GSK3A/EZH2/TET3	7
GO:0003198	BP	GO:0003198	epithelial to mesenchymal transition involved in endocardial cushion formation	3/249	16/18723	0.001144908	0.007503482	0.004294106	TGFBR1/SNAI1/ACVR1	3
GO:0006978	BP	GO:0006978	DNA damage response, signal transduction by p53 class mediator resulting in transcription of p21 class mediator	3/249	16/18723	0.001144908	0.007503482	0.004294106	FOXM1/CDKN1A/ING4	3
GO:0045342	BP	GO:0045342	MHC class II biosynthetic process	3/249	16/18723	0.001144908	0.007503482	0.004294106	XBP1/HDAC2/JAK2	3
GO:2001044	BP	GO:2001044	regulation of integrin-mediated signaling pathway	3/249	16/18723	0.001144908	0.007503482	0.004294106	LOXL3/LIMS1/FLNA	3
GO:0001893	BP	GO:0001893	maternal placenta development	4/249	35/18723	0.001156324	0.007568245	0.004331169	LIF/MAPK3/NODAL/BSG	4
GO:0048706	BP	GO:0048706	embryonic skeletal system development	7/249	121/18723	0.001180531	0.007716454	0.004415986	SMAD3/HOXB7/HOXA9/TGFBR1/GRHL2/NODAL/BMP7	7
GO:0043270	BP	GO:0043270	positive regulation of ion transport	11/249	275/18723	0.001184198	0.00773018	0.004423841	EPHB2/ACTN4/CEBPB/FHL1/FLNA/STIM1/SLC9A3R1/PLA2G4A/GRIN1/SRI/KCNN4	11
GO:0031102	BP	GO:0031102	neuron projection regeneration	5/249	60/18723	0.001202868	0.007841683	0.004487652	NREP/FLNA/BCL2/MAP4K4/JAK2	5
GO:0051781	BP	GO:0051781	positive regulation of cell division	6/249	89/18723	0.001205559	0.007848859	0.004491759	YBX1/TGFB1/MACC1/ECT2/PDGFD/PGF	6
GO:0002262	BP	GO:0002262	myeloid cell homeostasis	8/249	157/18723	0.001219376	0.007928351	0.004537251	ADAM17/GPI/STAT1/MAPK14/ISG15/SRF/NCSTN/JAK2	8
GO:0070302	BP	GO:0070302	regulation of stress-activated protein kinase signaling cascade	9/249	195/18723	0.001231853	0.007998937	0.004577646	MYC/FOXM1/EZR/HDAC3/MAPK3/MAP3K3/MARVELD3/SPHK1/MAP4K4	9
GO:2000116	BP	GO:2000116	regulation of cysteine-type endopeptidase activity	10/249	235/18723	0.001240057	0.008041628	0.004602077	MYC/SMAD3/GPI/BIRC5/TNFSF10/MDM2/SENP1/NODAL/GRIN1/JAK2	10
GO:1904705	BP	GO:1904705	regulation of vascular associated smooth muscle cell proliferation	6/249	90/18723	0.001277549	0.00827389	0.004734997	GNA13/MDM2/CDKN1A/HPGD/CDKN1B/JAK2	6
GO:0060251	BP	GO:0060251	regulation of glial cell proliferation	4/249	36/18723	0.001287418	0.008326875	0.004765319	PRKCI/SKI/E2F1/MYB	4
GO:0003231	BP	GO:0003231	cardiac ventricle development	7/249	123/18723	0.001298627	0.008388381	0.004800517	TGFB1/TGFBR1/GRHL2/MDM2/FOXC1/GSK3A/ACVR1	7
GO:0051271	BP	GO:0051271	negative regulation of cellular component movement	13/249	367/18723	0.001326405	0.008556612	0.004896793	PPARGC1A/TGFB1/GNA13/CARD10/FBLN1/BCL2/MARVELD3/SRF/STK26/NODAL/SERPINE1/SLC9A3R1/CDKN1B	13
GO:1990874	BP	GO:1990874	vascular associated smooth muscle cell proliferation	6/249	91/18723	0.001352779	0.00871536	0.004987642	GNA13/MDM2/CDKN1A/HPGD/CDKN1B/JAK2	6
GO:0007368	BP	GO:0007368	determination of left/right symmetry	7/249	124/18723	0.001361038	0.008745735	0.005005025	SOX17/SMAD3/NOTCH2/SRF/NODAL/TDGF1/ACVR1	7
GO:0009132	BP	GO:0009132	nucleoside diphosphate metabolic process	7/249	124/18723	0.001361038	0.008745735	0.005005025	PPARGC1A/FBP1/FOXK2/GPI/PRKAA2/ENO1/HDAC4	7
GO:0010224	BP	GO:0010224	response to UV-B	3/249	17/18723	0.001376656	0.008777516	0.005023212	BCL2/CDKN1A/STK11	3
GO:0010715	BP	GO:0010715	regulation of extracellular matrix disassembly	3/249	17/18723	0.001376656	0.008777516	0.005023212	TGFB1/DDR1/FSCN1	3
GO:0042772	BP	GO:0042772	DNA damage response, signal transduction resulting in transcription	3/249	17/18723	0.001376656	0.008777516	0.005023212	FOXM1/CDKN1A/ING4	3
GO:0060644	BP	GO:0060644	mammary gland epithelial cell differentiation	3/249	17/18723	0.001376656	0.008777516	0.005023212	AKT2/CEBPB/IRF6	3
GO:0090399	BP	GO:0090399	replicative senescence	3/249	17/18723	0.001376656	0.008777516	0.005023212	CDKN2A/CDKN1A/SERPINE1	3
GO:2000811	BP	GO:2000811	negative regulation of anoikis	3/249	17/18723	0.001376656	0.008777516	0.005023212	MCL1/TLE1/BCL2	3
GO:0032835	BP	GO:0032835	glomerulus development	5/249	62/18723	0.001394899	0.008848108	0.005063611	NOTCH2/PDGFD/BCL2/FOXC1/BMP7	5
GO:0060135	BP	GO:0060135	maternal process involved in female pregnancy	5/249	62/18723	0.001394899	0.008848108	0.005063611	ESR1/LIF/MAPK3/NODAL/BSG	5
GO:0060393	BP	GO:0060393	regulation of pathway-restricted SMAD protein phosphorylation	5/249	62/18723	0.001394899	0.008848108	0.005063611	TGFB1/TGFBR1/NODAL/BMP7/ACVR1	5
GO:1903078	BP	GO:1903078	positive regulation of protein localization to plasma membrane	5/249	62/18723	0.001394899	0.008848108	0.005063611	EPHB2/PIK3R1/EPHA2/EZR/PRKCI	5
GO:0016202	BP	GO:0016202	regulation of striated muscle tissue development	4/249	37/18723	0.001428554	0.009021313	0.005162733	TGFB1/SMAD3/LEF1/BCL2	4
GO:0032885	BP	GO:0032885	regulation of polysaccharide biosynthetic process	4/249	37/18723	0.001428554	0.009021313	0.005162733	AKT2/TGFB1/DYRK2/GSK3A	4
GO:0043368	BP	GO:0043368	positive T cell selection	4/249	37/18723	0.001428554	0.009021313	0.005162733	LOXL3/BCL2/SRF/STK11	4
GO:1903312	BP	GO:1903312	negative regulation of mRNA metabolic process	6/249	92/18723	0.001431345	0.009021313	0.005162733	CIRBP/YBX1/MAPK14/FMR1/E2F1/AXIN2	6
GO:1903351	BP	GO:1903351	cellular response to dopamine	6/249	92/18723	0.001431345	0.009021313	0.005162733	HDAC2/FLNA/MAPK3/NCSTN/GSK3A/SLC9A3R1	6
GO:1903532	BP	GO:1903532	positive regulation of secretion by cell	11/249	282/18723	0.001447456	0.009111219	0.005214184	TGFB1/APBB1/EZR/ANG/GAB2/PLA2G4A/SIRT3/JAK2/SRI/MYB/KCNN4	11
GO:0044262	BP	GO:0044262	cellular carbohydrate metabolic process	11/249	283/18723	0.001488705	0.009350975	0.005351392	PPARGC1A/AKT2/DYRK2/FBP1/FOXK2/FOXA2/RORC/GSK3A/FAM3C/PLA2G4A/HDAC4	11
GO:0034250	BP	GO:0034250	positive regulation of cellular amide metabolic process	8/249	162/18723	0.001489335	0.009350975	0.005351392	CIRBP/ERBB2/EIF4G1/FMR1/MAPK3/KHDRBS1/GSK3A/SIRT3	8
GO:2001235	BP	GO:2001235	positive regulation of apoptotic signaling pathway	7/249	126/18723	0.001492881	0.009361331	0.005357319	TNFSF10/MAGED1/TNFSF12/TGFBR1/MCL1/FBXW7/SLC9A3R1	7
GO:0001756	BP	GO:0001756	somitogenesis	5/249	63/18723	0.001498962	0.009375639	0.005365507	SMAD3/LEF1/EPB41L5/FOXC1/AXIN2	5
GO:0001947	BP	GO:0001947	heart looping	5/249	63/18723	0.001498962	0.009375639	0.005365507	SOX17/SMAD3/NOTCH2/SRF/NODAL	5
GO:1903350	BP	GO:1903350	response to dopamine	6/249	93/18723	0.001513343	0.009453603	0.005410125	HDAC2/FLNA/MAPK3/NCSTN/GSK3A/SLC9A3R1	6
GO:0035270	BP	GO:0035270	endocrine system development	7/249	127/18723	0.00156243	0.009747906	0.005578549	SMAD3/TGFBR1/FOXA2/MAPK3/SRF/GSK3A/CRKL	7
GO:0071392	BP	GO:0071392	cellular response to estradiol stimulus	4/249	38/18723	0.00158013	0.009833472	0.005627517	ESR1/PPARGC1A/CCNA2/NCOA3	4
GO:0071398	BP	GO:0071398	cellular response to fatty acid	4/249	38/18723	0.00158013	0.009833472	0.005627517	PPARGC1A/CLDN1/SREBF1/E2F1	4
GO:0014020	BP	GO:0014020	primary neural tube formation	6/249	94/18723	0.001598869	0.009925054	0.005679928	TGFB1/TEAD2/GRHL2/SKI/NODAL/BMP7	6
GO:1990830	BP	GO:1990830	cellular response to leukemia inhibitory factor	6/249	94/18723	0.001598869	0.009925054	0.005679928	SOX17/TLE4/NCL/SOCS3/MYBL2/PTP4A3	6
GO:0046579	BP	GO:0046579	positive regulation of Ras protein signal transduction	5/249	64/18723	0.001608628	0.00993014	0.005682838	KRAS/F2RL2/NOTCH2/F11R/MAP4K4	5
GO:0046888	BP	GO:0046888	negative regulation of hormone secretion	5/249	64/18723	0.001608628	0.00993014	0.005682838	LIF/SREBF1/IL11/MAP4K4/HDAC1	5
GO:0070542	BP	GO:0070542	response to fatty acid	5/249	64/18723	0.001608628	0.00993014	0.005682838	PPARGC1A/ALAD/CLDN1/SREBF1/E2F1	5
GO:0050680	BP	GO:0050680	negative regulation of epithelial cell proliferation	8/249	164/18723	0.001609749	0.00993014	0.005682838	TGFB1/STAT1/MAGED1/TGFBR1/MARVELD3/STK11/FBXW7/CDKN1B	8
GO:0050792	BP	GO:0050792	regulation of viral process	8/249	164/18723	0.001609749	0.00993014	0.005682838	TRIM28/HMGA2/STAT1/TRIM62/FMR1/ISG15/BCL2/TYRO3	8
GO:0072594	BP	GO:0072594	establishment of protein localization to organelle	14/249	422/18723	0.001623974	0.010005383	0.005725898	TGFB1/PIK3R1/TRIM28/SMAD3/MAPK14/ECT2/FLNA/HDAC3/SREBF1/CDKN1A/TXNIP/GSK3A/FBXW7/JAK2	14
GO:0002076	BP	GO:0002076	osteoblast development	3/249	18/18723	0.00163585	0.010016027	0.005731989	SMAD3/PTHLH/HDAC4	3
GO:0031000	BP	GO:0031000	response to caffeine	3/249	18/18723	0.00163585	0.010016027	0.005731989	PPARGC1A/HDAC2/HDAC1	3
GO:0060438	BP	GO:0060438	trachea development	3/249	18/18723	0.00163585	0.010016027	0.005731989	LEF1/MAPK3/SRF	3
GO:1903209	BP	GO:1903209	positive regulation of oxidative stress-induced cell death	3/249	18/18723	0.00163585	0.010016027	0.005731989	HDAC6/MCL1/FBXW7	3
GO:2000641	BP	GO:2000641	regulation of early endosome to late endosome transport	3/249	18/18723	0.00163585	0.010016027	0.005731989	MSN/EZR/MAPK3	3
GO:0008585	BP	GO:0008585	female gonad development	6/249	95/18723	0.001688022	0.010250971	0.005866444	ESR1/CEBPB/ANG/BCL2L1/BCL2/FOXC1	6
GO:1990823	BP	GO:1990823	response to leukemia inhibitory factor	6/249	95/18723	0.001688022	0.010250971	0.005866444	SOX17/TLE4/NCL/SOCS3/MYBL2/PTP4A3	6
GO:0010572	BP	GO:0010572	positive regulation of platelet activation	2/249	5/18723	0.001715636	0.010250971	0.005866444	PLA2G4A/JAK2	2
GO:0022614	BP	GO:0022614	membrane to membrane docking	2/249	5/18723	0.001715636	0.010250971	0.005866444	MSN/EZR	2
GO:0035624	BP	GO:0035624	receptor transactivation	2/249	5/18723	0.001715636	0.010250971	0.005866444	ADAM17/NCOA3	2
GO:0045990	BP	GO:0045990	carbon catabolite regulation of transcription	2/249	5/18723	0.001715636	0.010250971	0.005866444	FOXA2/SRF	2
GO:0045991	BP	GO:0045991	carbon catabolite activation of transcription	2/249	5/18723	0.001715636	0.010250971	0.005866444	FOXA2/SRF	2
GO:0046015	BP	GO:0046015	regulation of transcription by glucose	2/249	5/18723	0.001715636	0.010250971	0.005866444	FOXA2/SRF	2
GO:0060687	BP	GO:0060687	regulation of branching involved in prostate gland morphogenesis	2/249	5/18723	0.001715636	0.010250971	0.005866444	ESR1/BMP7	2
GO:0060789	BP	GO:0060789	hair follicle placode formation	2/249	5/18723	0.001715636	0.010250971	0.005866444	HDAC2/HDAC1	2
GO:0061009	BP	GO:0061009	common bile duct development	2/249	5/18723	0.001715636	0.010250971	0.005866444	SOX17/NOTCH2	2
GO:0061197	BP	GO:0061197	fungiform papilla morphogenesis	2/249	5/18723	0.001715636	0.010250971	0.005866444	HDAC2/HDAC1	2
GO:0062028	BP	GO:0062028	regulation of stress granule assembly	2/249	5/18723	0.001715636	0.010250971	0.005866444	G3BP1/PRKAA2	2
GO:0071332	BP	GO:0071332	cellular response to fructose stimulus	2/249	5/18723	0.001715636	0.010250971	0.005866444	PPARGC1A/XBP1	2
GO:0071895	BP	GO:0071895	odontoblast differentiation	2/249	5/18723	0.001715636	0.010250971	0.005866444	CEBPB/SERPINE1	2
GO:1902338	BP	GO:1902338	negative regulation of apoptotic process involved in morphogenesis	2/249	5/18723	0.001715636	0.010250971	0.005866444	FOXC1/BMP7	2
GO:1904746	BP	GO:1904746	negative regulation of apoptotic process involved in development	2/249	5/18723	0.001715636	0.010250971	0.005866444	FOXC1/BMP7	2
GO:1905007	BP	GO:1905007	positive regulation of epithelial to mesenchymal transition involved in endocardial cushion formation	2/249	5/18723	0.001715636	0.010250971	0.005866444	TGFBR1/ACVR1	2
GO:0003170	BP	GO:0003170	heart valve development	5/249	65/18723	0.001724074	0.010250971	0.005866444	TGFB1/NOTCH2/SNAI1/MDM2/ACVR1	5
GO:0038034	BP	GO:0038034	signal transduction in absence of ligand	5/249	65/18723	0.001724074	0.010250971	0.005866444	MAPK7/MCL1/BCL2L1/BCL2/GSK3A	5
GO:0043489	BP	GO:0043489	RNA stabilization	5/249	65/18723	0.001724074	0.010250971	0.005866444	CIRBP/YBX1/MAPK14/E2F1/AXIN2	5
GO:0060389	BP	GO:0060389	pathway-restricted SMAD protein phosphorylation	5/249	65/18723	0.001724074	0.010250971	0.005866444	TGFB1/TGFBR1/NODAL/BMP7/ACVR1	5
GO:0072577	BP	GO:0072577	endothelial cell apoptotic process	5/249	65/18723	0.001724074	0.010250971	0.005866444	PAK4/MAPK7/PRKCI/SERPINE1/CDH5	5
GO:0097192	BP	GO:0097192	extrinsic apoptotic signaling pathway in absence of ligand	5/249	65/18723	0.001724074	0.010250971	0.005866444	MAPK7/MCL1/BCL2L1/BCL2/GSK3A	5
GO:0010463	BP	GO:0010463	mesenchymal cell proliferation	4/249	39/18723	0.001742541	0.010335864	0.005915027	MYC/CTNNBIP1/STAT1/BMP7	4
GO:0046326	BP	GO:0046326	positive regulation of glucose import	4/249	39/18723	0.001742541	0.010335864	0.005915027	AKT2/PIK3R1/MAPK14/PRKCI	4
GO:0010769	BP	GO:0010769	regulation of cell morphogenesis involved in differentiation	6/249	96/18723	0.0017809	0.010538058	0.006030739	ACTN4/LIMS1/FERMT2/FLNA/FBLN1/CRKL	6
GO:0055017	BP	GO:0055017	cardiac muscle tissue growth	6/249	96/18723	0.0017809	0.010538058	0.006030739	MAPK14/YY1/TGFBR1/FOXC1/GSK3A/TP73	6
GO:0043467	BP	GO:0043467	regulation of generation of precursor metabolites and energy	7/249	130/18723	0.001786315	0.010557441	0.006041831	PPARGC1A/AKT2/DYRK2/FBP1/PRKAA2/GSK3A/HDAC4	7
GO:0051893	BP	GO:0051893	regulation of focal adhesion assembly	5/249	66/18723	0.001845482	0.010881069	0.006227037	SMAD3/LIMS1/FERMT2/EPB41L5/MAP4K4	5
GO:0090109	BP	GO:0090109	regulation of cell-substrate junction assembly	5/249	66/18723	0.001845482	0.010881069	0.006227037	SMAD3/LIMS1/FERMT2/EPB41L5/MAP4K4	5
GO:0043254	BP	GO:0043254	regulation of protein-containing complex assembly	14/249	428/18723	0.001850714	0.010898894	0.006237238	ESR1/TGFB1/AJUBA/CTNNBIP1/MSN/EIF4G1/HDAC6/FERMT2/ISG15/FSCN1/SCIN/MMP1/CDKN1B/CDH5	14
GO:0070167	BP	GO:0070167	regulation of biomineral tissue development	6/249	97/18723	0.001877603	0.011044065	0.006320317	TGFB1/SMAD3/CEBPB/ISG15/BMP7/ACVR1	6
GO:0046883	BP	GO:0046883	regulation of hormone secretion	10/249	249/18723	0.001904452	0.011168238	0.006391379	LIF/FOXA2/SREBF1/IL11/MAP4K4/HDAC1/SIRT3/JAK2/SRI/MYB	10
GO:0010543	BP	GO:0010543	regulation of platelet activation	4/249	40/18723	0.001916178	0.011168238	0.006391379	F11R/PRKCQ/PLA2G4A/JAK2	4
GO:0014037	BP	GO:0014037	Schwann cell differentiation	4/249	40/18723	0.001916178	0.011168238	0.006391379	AKT2/PARD3/SKI/NDRG1	4
GO:0035329	BP	GO:0035329	hippo signaling	4/249	40/18723	0.001916178	0.011168238	0.006391379	AJUBA/MAPK14/TEAD2/TEAD1	4
GO:0045022	BP	GO:0045022	early endosome to late endosome transport	4/249	40/18723	0.001916178	0.011168238	0.006391379	MSN/EZR/FLNA/MAPK3	4
GO:2000142	BP	GO:2000142	regulation of DNA-templated transcription, initiation	4/249	40/18723	0.001916178	0.011168238	0.006391379	ESR1/CTNNBIP1/PPM1D/SRF	4
GO:0006977	BP	GO:0006977	DNA damage response, signal transduction by p53 class mediator resulting in cell cycle arrest	3/249	19/18723	0.001923607	0.011168238	0.006391379	MDM2/CDKN1A/CDKN1B	3
GO:0035313	BP	GO:0035313	wound healing, spreading of epidermal cells	3/249	19/18723	0.001923607	0.011168238	0.006391379	AJUBA/ADAM17/FERMT2	3
GO:0038092	BP	GO:0038092	nodal signaling pathway	3/249	19/18723	0.001923607	0.011168238	0.006391379	SMAD3/NODAL/TDGF1	3
GO:0060065	BP	GO:0060065	uterus development	3/249	19/18723	0.001923607	0.011168238	0.006391379	ESR1/HOXA9/HOXA10	3
GO:0072074	BP	GO:0072074	kidney mesenchyme development	3/249	19/18723	0.001923607	0.011168238	0.006391379	MYC/STAT1/BMP7	3
GO:0000075	BP	GO:0000075	cell cycle checkpoint signaling	8/249	169/18723	0.001944703	0.01127745	0.006453879	HMGA2/MAPK14/TIMELESS/MDM2/CDKN1A/E2F1/H2AX/CDKN1B	8
GO:0043967	BP	GO:0043967	histone H4 acetylation	5/249	67/18723	0.001973033	0.011414908	0.006532544	APBB1/LEF1/USP22/KAT8/ING4	5
GO:0061371	BP	GO:0061371	determination of heart left/right asymmetry	5/249	67/18723	0.001973033	0.011414908	0.006532544	SOX17/SMAD3/NOTCH2/SRF/NODAL	5
GO:0043281	BP	GO:0043281	regulation of cysteine-type endopeptidase activity involved in apoptotic process	9/249	209/18723	0.001985193	0.011471811	0.006565108	MYC/SMAD3/GPI/BIRC5/TNFSF10/MDM2/SENP1/NODAL/JAK2	9
GO:0052548	BP	GO:0052548	regulation of endopeptidase activity	14/249	432/18723	0.002016035	0.011636411	0.006659306	MYC/SMAD3/GPI/TIMP2/BIRC5/TNFSF10/MDM2/NCSTN/SENP1/NODAL/SERPINE1/HDAC1/GRIN1/JAK2	14
GO:0009855	BP	GO:0009855	determination of bilateral symmetry	7/249	133/18723	0.00203435	0.01172841	0.006711955	SOX17/SMAD3/NOTCH2/SRF/NODAL/TDGF1/ACVR1	7
GO:0003300	BP	GO:0003300	cardiac muscle hypertrophy	6/249	99/18723	0.002082887	0.011966292	0.006848091	SMAD3/YY1/HDAC2/GSK3A/EZH2/HDAC4	6
GO:0033209	BP	GO:0033209	tumor necrosis factor-mediated signaling pathway	6/249	99/18723	0.002082887	0.011966292	0.006848091	ACTN4/ADAM17/LIMS1/STAT1/SPHK1/JAK2	6
GO:0110149	BP	GO:0110149	regulation of biomineralization	6/249	99/18723	0.002082887	0.011966292	0.006848091	TGFB1/SMAD3/CEBPB/ISG15/BMP7/ACVR1	6
GO:0048634	BP	GO:0048634	regulation of muscle organ development	4/249	41/18723	0.002101433	0.012030826	0.006885023	TGFB1/SMAD3/LEF1/BCL2	4
GO:0071634	BP	GO:0071634	regulation of transforming growth factor beta production	4/249	41/18723	0.002101433	0.012030826	0.006885023	SMAD3/ITGB6/FN1/MYB	4
GO:1900026	BP	GO:1900026	positive regulation of substrate adhesion-dependent cell spreading	4/249	41/18723	0.002101433	0.012030826	0.006885023	LIMS1/FERMT2/FLNA/CRKL	4
GO:0060411	BP	GO:0060411	cardiac septum morphogenesis	5/249	68/18723	0.002106908	0.012048192	0.00689496	TGFBR1/NOTCH2/MDM2/BMP7/ACVR1	5
GO:0009799	BP	GO:0009799	specification of symmetry	7/249	134/18723	0.002122689	0.012124389	0.006938567	SOX17/SMAD3/NOTCH2/SRF/NODAL/TDGF1/ACVR1	7
GO:0009743	BP	GO:0009743	response to carbohydrate	10/249	253/18723	0.00213961	0.012206905	0.006985789	PPARGC1A/XBP1/FOXA2/SREBF1/TXNIP/SRF/PRKAA2/MAP4K4/CDKN1B/SRI	10
GO:1990138	BP	GO:1990138	neuron projection extension	8/249	172/18723	0.00217062	0.012369527	0.007078855	L1CAM/AURKA/SEMA3E/DDR1/SRF/FN1/STK11/NTN1	8
GO:0001933	BP	GO:0001933	negative regulation of protein phosphorylation	12/249	342/18723	0.002178813	0.012401894	0.007097378	EPHB2/PPARGC1A/TGFB1/CDKN2A/PARD3/EIF4G1/SOCS3/FBLN1/CDKN1A/BMP7/CRKL/CDKN1B	12
GO:0046545	BP	GO:0046545	development of primary female sexual characteristics	6/249	100/18723	0.00219167	0.012446367	0.007122829	ESR1/CEBPB/ANG/BCL2L1/BCL2/FOXC1	6
GO:0110020	BP	GO:0110020	regulation of actomyosin structure organization	6/249	100/18723	0.00219167	0.012446367	0.007122829	PIK3R1/SMAD3/ECT2/TGFBR1/FERMT2/F11R	6
GO:0043586	BP	GO:0043586	tongue development	3/249	20/18723	0.002240989	0.012697223	0.007266389	HDAC2/LEF1/HDAC1	3
GO:0060252	BP	GO:0060252	positive regulation of glial cell proliferation	3/249	20/18723	0.002240989	0.012697223	0.007266389	PRKCI/E2F1/MYB	3
GO:0045669	BP	GO:0045669	positive regulation of osteoblast differentiation	5/249	69/18723	0.002247289	0.012703749	0.007270124	CTNNBIP1/CEBPB/FERMT2/BMP7/ACVR1	5
GO:1904377	BP	GO:1904377	positive regulation of protein localization to cell periphery	5/249	69/18723	0.002247289	0.012703749	0.007270124	EPHB2/PIK3R1/EPHA2/EZR/PRKCI	5
GO:0043583	BP	GO:0043583	ear development	9/249	213/18723	0.002257214	0.012745255	0.007293877	EPHB2/CCNA2/LRIG1/MAPK3/BCL2/DDR1/SLC9A3R1/NTN1/CDKN1B	9
GO:0043547	BP	GO:0043547	positive regulation of GTPase activity	10/249	255/18723	0.002265664	0.012778347	0.007312815	AKT2/LIMS1/ERBB2/EPHA2/ECT2/FERMT2/F11R/MAP4K4/CRKL/EZH2	10
GO:0007212	BP	GO:0007212	dopamine receptor signaling pathway	4/249	42/18723	0.002298692	0.012890959	0.007377261	FLNA/NCSTN/GSK3A/SLC9A3R1	4
GO:0010591	BP	GO:0010591	regulation of lamellipodium assembly	4/249	42/18723	0.002298692	0.012890959	0.007377261	PIK3R1/EPHA2/FSCN1/HDAC4	4
GO:0045773	BP	GO:0045773	positive regulation of axon extension	4/249	42/18723	0.002298692	0.012890959	0.007377261	L1CAM/SRF/FN1/NTN1	4
GO:0071312	BP	GO:0071312	cellular response to alkaloid	4/249	42/18723	0.002298692	0.012890959	0.007377261	PPARGC1A/CCNA2/MDM2/BCL2L1	4
GO:1902895	BP	GO:1902895	positive regulation of pri-miRNA transcription by RNA polymerase II	4/249	42/18723	0.002298692	0.012890959	0.007377261	TGFB1/SMAD3/SRF/TEAD1	4
GO:0042110	BP	GO:0042110	T cell activation	15/249	487/18723	0.002302879	0.012899785	0.007382312	XBP1/LOXL3/SMAD3/ADAM17/MSN/ERBB2/CEBPB/LEF1/BCL2/PRKCQ/SRF/NCSTN/RORC/STK11/MYB	15
GO:0043401	BP	GO:0043401	steroid hormone mediated signaling pathway	7/249	136/18723	0.002308243	0.012915169	0.007391116	ESR1/HMGA2/HDAC6/NODAL/BMP7/HDAC1/JAK2	7
GO:0040013	BP	GO:0040013	negative regulation of locomotion	13/249	391/18723	0.002316427	0.012946283	0.007408922	PPARGC1A/TGFB1/GNA13/SEMA3E/CARD10/FBLN1/BCL2/MARVELD3/SRF/STK26/NODAL/SERPINE1/SLC9A3R1	13
GO:0007584	BP	GO:0007584	response to nutrient	8/249	174/18723	0.002332348	0.013020519	0.007451405	ALAD/XBP1/STAT1/TYMS/FOXA2/MDM2/SRF/BMP7	8
GO:0030217	BP	GO:0030217	T cell differentiation	10/249	257/18723	0.002397628	0.013369825	0.007651307	XBP1/LOXL3/ADAM17/ERBB2/LEF1/BCL2/SRF/RORC/STK11/MYB	10
GO:0045471	BP	GO:0045471	response to ethanol	7/249	137/18723	0.002405588	0.01339907	0.007668043	ALAD/CLDN1/HDAC2/TYMS/SREBF1/HPGD/GRIN1	7
GO:0048771	BP	GO:0048771	tissue remodeling	8/249	175/18723	0.002416681	0.013445155	0.007694417	TGFB1/LIF/EPHA2/FLNA/NOTCH2/MDM2/FOXC1/ITGB3	8
GO:0001841	BP	GO:0001841	neural tube formation	6/249	102/18723	0.002422035	0.013445155	0.007694417	TGFB1/TEAD2/GRHL2/SKI/NODAL/BMP7	6
GO:0014897	BP	GO:0014897	striated muscle hypertrophy	6/249	102/18723	0.002422035	0.013445155	0.007694417	SMAD3/YY1/HDAC2/GSK3A/EZH2/HDAC4	6
GO:0051056	BP	GO:0051056	regulation of small GTPase mediated signal transduction	11/249	302/18723	0.002474523	0.013638836	0.007805257	EPHB2/KRAS/FBP1/TIMP2/FOXM1/GNA13/F2RL2/ECT2/NOTCH2/F11R/MAP4K4	11
GO:0007015	BP	GO:0007015	actin filament organization	14/249	442/18723	0.002483617	0.013638836	0.007805257	PIK3R1/SMAD3/EZR/TGFBR1/FERMT2/ANG/FLNA/PRKCI/BCL2/F11R/FSCN1/SRF/SCIN/JAK2	14
GO:0006509	BP	GO:0006509	membrane protein ectodomain proteolysis	4/249	43/18723	0.002508338	0.013638836	0.007805257	ADAM17/TIMP2/PRKCQ/NCSTN	4
GO:0042771	BP	GO:0042771	intrinsic apoptotic signaling pathway in response to DNA damage by p53 class mediator	4/249	43/18723	0.002508338	0.013638836	0.007805257	DYRK2/BCL2/CDKN1A/TP73	4
GO:0060443	BP	GO:0060443	mammary gland morphogenesis	4/249	43/18723	0.002508338	0.013638836	0.007805257	ESR1/EPHA2/DDR1/NTN1	4
GO:0071604	BP	GO:0071604	transforming growth factor beta production	4/249	43/18723	0.002508338	0.013638836	0.007805257	SMAD3/ITGB6/FN1/MYB	4
GO:0098927	BP	GO:0098927	vesicle-mediated transport between endosomal compartments	4/249	43/18723	0.002508338	0.013638836	0.007805257	MSN/EZR/FLNA/MAPK3	4
GO:2001239	BP	GO:2001239	regulation of extrinsic apoptotic signaling pathway in absence of ligand	4/249	43/18723	0.002508338	0.013638836	0.007805257	MAPK7/MCL1/BCL2L1/BCL2	4
GO:0022411	BP	GO:0022411	cellular component disassembly	14/249	443/18723	0.00253493	0.013638836	0.007805257	PPARGC1A/TGFB1/PIK3R1/MYC/HDAC6/TGFBR1/SREBF1/DDR1/FSCN1/SCIN/MAP4K4/MMP1/GSK3A/FBXW7	14
GO:0009896	BP	GO:0009896	positive regulation of catabolic process	15/249	492/18723	0.002537393	0.013638836	0.007805257	AKT2/AURKA/SOX17/MSN/EZR/TNFSF12/FMR1/MDM2/MAPK3/PRKAA2/GSK3A/STK11/FBXW7/CDKN1B/MAP3K7	15
GO:0003279	BP	GO:0003279	cardiac septum development	6/249	103/18723	0.002543823	0.013638836	0.007805257	TGFBR1/NOTCH2/PLXND1/MDM2/BMP7/ACVR1	6
GO:0003208	BP	GO:0003208	cardiac ventricle morphogenesis	5/249	71/18723	0.002548305	0.013638836	0.007805257	TGFB1/TGFBR1/GRHL2/FOXC1/GSK3A	5
GO:0071230	BP	GO:0071230	cellular response to amino acid stimulus	5/249	71/18723	0.002548305	0.013638836	0.007805257	XBP1/CEBPB/PDGFD/BCL2L1/CPEB1	5
GO:0003348	BP	GO:0003348	cardiac endothelial cell differentiation	2/249	6/18723	0.002550891	0.013638836	0.007805257	SOX17/ACVR1	2
GO:0008354	BP	GO:0008354	germ cell migration	2/249	6/18723	0.002550891	0.013638836	0.007805257	TGFBR1/FOXC1	2
GO:0032415	BP	GO:0032415	regulation of sodium:proton antiporter activity	2/249	6/18723	0.002550891	0.013638836	0.007805257	ACTN4/SLC9A3R1	2
GO:0060017	BP	GO:0060017	parathyroid gland development	2/249	6/18723	0.002550891	0.013638836	0.007805257	TGFBR1/CRKL	2
GO:0060770	BP	GO:0060770	negative regulation of epithelial cell proliferation involved in prostate gland development	2/249	6/18723	0.002550891	0.013638836	0.007805257	STK11/CDKN1B	2
GO:0060956	BP	GO:0060956	endocardial cell differentiation	2/249	6/18723	0.002550891	0.013638836	0.007805257	SOX17/ACVR1	2
GO:0061181	BP	GO:0061181	regulation of chondrocyte development	2/249	6/18723	0.002550891	0.013638836	0.007805257	PTHLH/AXIN2	2
GO:0061196	BP	GO:0061196	fungiform papilla development	2/249	6/18723	0.002550891	0.013638836	0.007805257	HDAC2/HDAC1	2
GO:0061302	BP	GO:0061302	smooth muscle cell-matrix adhesion	2/249	6/18723	0.002550891	0.013638836	0.007805257	DDR1/SERPINE1	2
GO:0072257	BP	GO:0072257	metanephric nephron tubule epithelial cell differentiation	2/249	6/18723	0.002550891	0.013638836	0.007805257	STAT1/LIF	2
GO:0072307	BP	GO:0072307	regulation of metanephric nephron tubule epithelial cell differentiation	2/249	6/18723	0.002550891	0.013638836	0.007805257	STAT1/LIF	2
GO:0120180	BP	GO:0120180	cell-substrate junction disassembly	2/249	6/18723	0.002550891	0.013638836	0.007805257	PIK3R1/MAP4K4	2
GO:0120181	BP	GO:0120181	focal adhesion disassembly	2/249	6/18723	0.002550891	0.013638836	0.007805257	PIK3R1/MAP4K4	2
GO:0120182	BP	GO:0120182	regulation of focal adhesion disassembly	2/249	6/18723	0.002550891	0.013638836	0.007805257	PIK3R1/MAP4K4	2
GO:0120183	BP	GO:0120183	positive regulation of focal adhesion disassembly	2/249	6/18723	0.002550891	0.013638836	0.007805257	PIK3R1/MAP4K4	2
GO:1901490	BP	GO:1901490	regulation of lymphangiogenesis	2/249	6/18723	0.002550891	0.013638836	0.007805257	EPHA2/FOXC1	2
GO:1901552	BP	GO:1901552	positive regulation of endothelial cell development	2/249	6/18723	0.002550891	0.013638836	0.007805257	F11R/CDH5	2
GO:1902177	BP	GO:1902177	positive regulation of oxidative stress-induced intrinsic apoptotic signaling pathway	2/249	6/18723	0.002550891	0.013638836	0.007805257	MCL1/FBXW7	2
GO:1903142	BP	GO:1903142	positive regulation of establishment of endothelial barrier	2/249	6/18723	0.002550891	0.013638836	0.007805257	F11R/CDH5	2
GO:1903223	BP	GO:1903223	positive regulation of oxidative stress-induced neuron death	2/249	6/18723	0.002550891	0.013638836	0.007805257	MCL1/FBXW7	2
GO:1905005	BP	GO:1905005	regulation of epithelial to mesenchymal transition involved in endocardial cushion formation	2/249	6/18723	0.002550891	0.013638836	0.007805257	TGFBR1/ACVR1	2
GO:0048714	BP	GO:0048714	positive regulation of oligodendrocyte differentiation	3/249	21/18723	0.002588997	0.013767996	0.007879173	HDAC2/HDAC1/TP73	3
GO:0060972	BP	GO:0060972	left/right pattern formation	3/249	21/18723	0.002588997	0.013767996	0.007879173	NOTCH2/EPB41L5/SNAI1	3
GO:0150105	BP	GO:0150105	protein localization to cell-cell junction	3/249	21/18723	0.002588997	0.013767996	0.007879173	FLNA/F11R/CDH5	3
GO:0150146	BP	GO:0150146	cell junction disassembly	3/249	21/18723	0.002588997	0.013767996	0.007879173	PIK3R1/TGFBR1/MAP4K4	3
GO:2000774	BP	GO:2000774	positive regulation of cellular senescence	3/249	21/18723	0.002588997	0.013767996	0.007879173	CDKN2A/KRAS/HMGA2	3
GO:0090287	BP	GO:0090287	regulation of cellular response to growth factor stimulus	11/249	304/18723	0.00260344	0.013829899	0.007914599	TGFB1/SMAD3/ADAM17/NREP/NOTCH2/SKI/ITGB3/STK11/PTP4A3/CDH5/FSTL1	11
GO:0014896	BP	GO:0014896	muscle hypertrophy	6/249	104/18723	0.002670155	0.014138643	0.008091287	SMAD3/YY1/HDAC2/GSK3A/EZH2/HDAC4	6
GO:0032963	BP	GO:0032963	collagen metabolic process	6/249	104/18723	0.002670155	0.014138643	0.008091287	TGFB1/HDAC2/KLK6/MMP1/MRC2/MYB	6
GO:0060419	BP	GO:0060419	heart growth	6/249	104/18723	0.002670155	0.014138643	0.008091287	MAPK14/YY1/TGFBR1/FOXC1/GSK3A/TP73	6
GO:0035265	BP	GO:0035265	organ growth	8/249	178/18723	0.002684095	0.014197224	0.008124813	ESR1/MAPK14/YY1/TGFBR1/BCL2/FOXC1/GSK3A/TP73	8
GO:0030032	BP	GO:0030032	lamellipodium assembly	5/249	72/18723	0.002709306	0.014284641	0.008174839	PIK3R1/AJUBA/EPHA2/FSCN1/HDAC4	5
GO:0051057	BP	GO:0051057	positive regulation of small GTPase mediated signal transduction	5/249	72/18723	0.002709306	0.014284641	0.008174839	KRAS/F2RL2/NOTCH2/F11R/MAP4K4	5
GO:0055021	BP	GO:0055021	regulation of cardiac muscle tissue growth	5/249	72/18723	0.002709306	0.014284641	0.008174839	MAPK14/YY1/TGFBR1/GSK3A/TP73	5
GO:0032881	BP	GO:0032881	regulation of polysaccharide metabolic process	4/249	44/18723	0.002730752	0.014351718	0.008213227	AKT2/TGFB1/DYRK2/GSK3A	4
GO:0045197	BP	GO:0045197	establishment or maintenance of epithelial cell apical/basal polarity	4/249	44/18723	0.002730752	0.014351718	0.008213227	PARD3/MSN/PRKCI/SLC9A3R1	4
GO:0060711	BP	GO:0060711	labyrinthine layer development	4/249	44/18723	0.002730752	0.014351718	0.008213227	SOCS3/LEF1/GRHL2/BMP7	4
GO:0010950	BP	GO:0010950	positive regulation of endopeptidase activity	8/249	179/18723	0.002778192	0.01458551	0.008347021	MYC/SMAD3/TNFSF10/NCSTN/SENP1/NODAL/GRIN1/JAK2	8
GO:0032231	BP	GO:0032231	regulation of actin filament bundle assembly	6/249	105/18723	0.002801135	0.014674735	0.008398083	PIK3R1/SMAD3/TGFBR1/FERMT2/FLNA/F11R	6
GO:0120034	BP	GO:0120034	positive regulation of plasma membrane bounded cell projection assembly	6/249	105/18723	0.002801135	0.014674735	0.008398083	PIK3R1/FMR1/TGFBR1/FSCN1/SRF/HDAC4	6
GO:0050921	BP	GO:0050921	positive regulation of chemotaxis	7/249	141/18723	0.002826963	0.01479434	0.008466531	TGFB1/SMAD3/ADAM17/PDGFD/MAPK3/PGF/SERPINE1	7
GO:0035924	BP	GO:0035924	cellular response to vascular endothelial growth factor stimulus	5/249	73/18723	0.002877547	0.015043109	0.008608897	MAPK14/PGF/FOXC1/SPHK1/PTP4A3	5
GO:0030038	BP	GO:0030038	contractile actin filament bundle assembly	6/249	106/18723	0.002936869	0.015288754	0.008749475	PIK3R1/SMAD3/TGFBR1/FERMT2/F11R/SRF	6
GO:0043149	BP	GO:0043149	stress fiber assembly	6/249	106/18723	0.002936869	0.015288754	0.008749475	PIK3R1/SMAD3/TGFBR1/FERMT2/F11R/SRF	6
GO:0046620	BP	GO:0046620	regulation of organ growth	6/249	106/18723	0.002936869	0.015288754	0.008749475	MAPK14/YY1/TGFBR1/FOXC1/GSK3A/TP73	6
GO:0006110	BP	GO:0006110	regulation of glycolytic process	4/249	45/18723	0.00296631	0.015288754	0.008749475	PPARGC1A/FBP1/PRKAA2/HDAC4	4
GO:0030850	BP	GO:0030850	prostate gland development	4/249	45/18723	0.00296631	0.015288754	0.008749475	ESR1/BMP7/STK11/CDKN1B	4
GO:0031670	BP	GO:0031670	cellular response to nutrient	4/249	45/18723	0.00296631	0.015288754	0.008749475	XBP1/FOXA2/MDM2/SRF	4
GO:0035307	BP	GO:0035307	positive regulation of protein dephosphorylation	4/249	45/18723	0.00296631	0.015288754	0.008749475	TGFB1/PTPA/JAK2/CDH5	4
GO:0071364	BP	GO:0071364	cellular response to epidermal growth factor stimulus	4/249	45/18723	0.00296631	0.015288754	0.008749475	ERBB2/NCL/FOXC1/TDGF1	4
GO:1901985	BP	GO:1901985	positive regulation of protein acetylation	4/249	45/18723	0.00296631	0.015288754	0.008749475	PPARGC1A/LIF/MAPK3/PRKAA2	4
GO:0006662	BP	GO:0006662	glycerol ether metabolic process	3/249	22/18723	0.002968578	0.015288754	0.008749475	TXN/FASN/PLA2G4A	3
GO:0055093	BP	GO:0055093	response to hyperoxia	3/249	22/18723	0.002968578	0.015288754	0.008749475	HDAC2/CDKN1A/HDAC1	3
GO:0060444	BP	GO:0060444	branching involved in mammary gland duct morphogenesis	3/249	22/18723	0.002968578	0.015288754	0.008749475	ESR1/EPHA2/DDR1	3
GO:0060563	BP	GO:0060563	neuroepithelial cell differentiation	3/249	22/18723	0.002968578	0.015288754	0.008749475	CEBPB/NODAL/SERPINE1	3
GO:2000773	BP	GO:2000773	negative regulation of cellular senescence	3/249	22/18723	0.002968578	0.015288754	0.008749475	YBX1/HMGA2/MAP3K3	3
GO:0008361	BP	GO:0008361	regulation of cell size	8/249	181/18723	0.002974104	0.015288754	0.008749475	L1CAM/MSN/SEMA3E/SRF/FN1/SLC9A3R1/NTN1/KCNN4	8
GO:0097696	BP	GO:0097696	receptor signaling pathway via STAT	8/249	181/18723	0.002974104	0.015288754	0.008749475	TGFB1/HMGA2/STAT1/LIF/HDAC2/SOCS3/HDAC1/JAK2	8
GO:0060326	BP	GO:0060326	cell chemotaxis	11/249	310/18723	0.003023119	0.01552455	0.008884417	ADAM17/MTUS1/EPHA2/LEF1/PDGFD/MAPK3/PGF/PRKCQ/SERPINE1/CRKL/BSG	11
GO:0003151	BP	GO:0003151	outflow tract morphogenesis	5/249	74/18723	0.003053213	0.015662791	0.00896353	SOX17/PLXND1/FOXC1/BMP7/CRKL	5
GO:0038061	BP	GO:0038061	NIK/NF-kappaB signaling	7/249	143/18723	0.003057788	0.015669975	0.008967641	ACTN4/LIMS1/CARD10/SPHK1/BMP7/PTP4A3/MAP3K7	7
GO:0021761	BP	GO:0021761	limbic system development	6/249	107/18723	0.003077463	0.01572182	0.008997311	LEF1/SRF/XRN2/CRKL/EZH2/HDAC1	6
GO:0071868	BP	GO:0071868	cellular response to monoamine stimulus	6/249	107/18723	0.003077463	0.01572182	0.008997311	HDAC2/FLNA/MAPK3/NCSTN/GSK3A/SLC9A3R1	6
GO:0071870	BP	GO:0071870	cellular response to catecholamine stimulus	6/249	107/18723	0.003077463	0.01572182	0.008997311	HDAC2/FLNA/MAPK3/NCSTN/GSK3A/SLC9A3R1	6
GO:0014065	BP	GO:0014065	phosphatidylinositol 3-kinase signaling	7/249	144/18723	0.003178474	0.016221063	0.009283019	PIK3R1/ERBB2/PDGFD/TYRO3/FN1/SLC9A3R1/JAK2	7
GO:0010828	BP	GO:0010828	positive regulation of glucose transmembrane transport	4/249	46/18723	0.003215383	0.016341827	0.009352129	AKT2/PIK3R1/MAPK14/PRKCI	4
GO:0010830	BP	GO:0010830	regulation of myotube differentiation	4/249	46/18723	0.003215383	0.016341827	0.009352129	XBP1/MAPK14/BCL2/HDAC4	4
GO:0048701	BP	GO:0048701	embryonic cranial skeleton morphogenesis	4/249	46/18723	0.003215383	0.016341827	0.009352129	SMAD3/TGFBR1/GRHL2/NODAL	4
GO:0070828	BP	GO:0070828	heterochromatin organization	4/249	46/18723	0.003215383	0.016341827	0.009352129	TRIM28/HMGA2/SNAI1/HDAC1	4
GO:0022037	BP	GO:0022037	metencephalon development	6/249	108/18723	0.003223023	0.016363807	0.009364708	PPARGC1A/BCL2/FOXC1/NCSTN/CRKL/EZH2	6
GO:0009306	BP	GO:0009306	protein secretion	12/249	359/18723	0.003233135	0.016381439	0.009374799	TGFB1/APBB1/EZR/ANG/FOXA2/SREBF1/MAP4K4/HDAC1/SIRT3/JAK2/SRI/KCNN4	12
GO:2000146	BP	GO:2000146	negative regulation of cell motility	12/249	359/18723	0.003233135	0.016381439	0.009374799	PPARGC1A/TGFB1/GNA13/CARD10/FBLN1/BCL2/MARVELD3/SRF/STK26/NODAL/SERPINE1/SLC9A3R1	12
GO:0033077	BP	GO:0033077	T cell differentiation in thymus	5/249	75/18723	0.003236487	0.016381602	0.009374892	ADAM17/ERBB2/BCL2/SRF/STK11	5
GO:0007051	BP	GO:0007051	spindle organization	8/249	184/18723	0.003287975	0.016608144	0.009504538	AURKA/EZR/FLNA/HDAC3/TACC3/SMC3/PTPA/MYBL2	8
GO:0055001	BP	GO:0055001	muscle cell development	8/249	184/18723	0.003287975	0.016608144	0.009504538	ACTN4/YY1/SKI/BCL2/SRF/BVES/GSK3A/HDAC4	8
GO:0035592	BP	GO:0035592	establishment of protein localization to extracellular region	12/249	360/18723	0.003306152	0.016682885	0.009547311	TGFB1/APBB1/EZR/ANG/FOXA2/SREBF1/MAP4K4/HDAC1/SIRT3/JAK2/SRI/KCNN4	12
GO:0003283	BP	GO:0003283	atrial septum development	3/249	23/18723	0.003380625	0.016971906	0.009712712	NOTCH2/MDM2/ACVR1	3
GO:0006929	BP	GO:0006929	substrate-dependent cell migration	3/249	23/18723	0.003380625	0.016971906	0.009712712	EPB41L5/FN1/NTN1	3
GO:0032740	BP	GO:0032740	positive regulation of interleukin-17 production	3/249	23/18723	0.003380625	0.016971906	0.009712712	TGFB1/PRKCQ/SPHK1	3
GO:0060575	BP	GO:0060575	intestinal epithelial cell differentiation	3/249	23/18723	0.003380625	0.016971906	0.009712712	SPDEF/TYMS/CDKN1A	3
GO:2001169	BP	GO:2001169	regulation of ATP biosynthetic process	3/249	23/18723	0.003380625	0.016971906	0.009712712	H19/PPARGC1A/ENO1	3
GO:0014855	BP	GO:0014855	striated muscle cell proliferation	5/249	76/18723	0.003427553	0.017172562	0.009827544	MAPK14/TGFBR1/FOXC1/JAK2/TP73	5
GO:0045685	BP	GO:0045685	regulation of glial cell differentiation	5/249	76/18723	0.003427553	0.017172562	0.009827544	TGFB1/LIF/HDAC2/HDAC1/TP73	5
GO:0014911	BP	GO:0014911	positive regulation of smooth muscle cell migration	4/249	47/18723	0.003478337	0.017391686	0.009952945	PDGFD/MDM2/BCL2/HDAC4	4
GO:0051972	BP	GO:0051972	regulation of telomerase activity	4/249	47/18723	0.003478337	0.017391686	0.009952945	MYC/GRHL2/MAPK3/PRKCQ	4
GO:0043414	BP	GO:0043414	macromolecule methylation	11/249	316/18723	0.00349567	0.017434881	0.009977664	TRIM28/MYC/BRD4/PCMT1/PPM1D/KMT5A/GRHL2/GSK3A/EZH2/TET3/MYB	11
GO:0043123	BP	GO:0043123	positive regulation of I-kappaB kinase/NF-kappaB signaling	8/249	186/18723	0.003511117	0.017434881	0.009977664	AJUBA/BRD4/TRIM62/ECT2/TNFSF10/FLNA/MAP3K3/MAP3K7	8
GO:1904659	BP	GO:1904659	glucose transmembrane transport	6/249	110/18723	0.003529473	0.017434881	0.009977664	AKT2/SLC2A1/PIK3R1/MAPK14/PRKCI/GSK3A	6
GO:0001842	BP	GO:0001842	neural fold formation	2/249	7/18723	0.00353997	0.017434881	0.009977664	NODAL/BMP7	2
GO:0002069	BP	GO:0002069	columnar/cuboidal epithelial cell maturation	2/249	7/18723	0.00353997	0.017434881	0.009977664	TYMS/CDKN1A	2
GO:0033129	BP	GO:0033129	positive regulation of histone phosphorylation	2/249	7/18723	0.00353997	0.017434881	0.009977664	FMR1/MAPK3	2
GO:0048341	BP	GO:0048341	paraxial mesoderm formation	2/249	7/18723	0.00353997	0.017434881	0.009977664	LEF1/FOXC1	2
GO:0060462	BP	GO:0060462	lung lobe development	2/249	7/18723	0.00353997	0.017434881	0.009977664	LIF/GRHL2	2
GO:0060463	BP	GO:0060463	lung lobe morphogenesis	2/249	7/18723	0.00353997	0.017434881	0.009977664	LIF/GRHL2	2
GO:0060710	BP	GO:0060710	chorio-allantoic fusion	2/249	7/18723	0.00353997	0.017434881	0.009977664	LEF1/BMP7	2
GO:0071839	BP	GO:0071839	apoptotic process in bone marrow cell	2/249	7/18723	0.00353997	0.017434881	0.009977664	LEF1/BCL2L1	2
GO:1901731	BP	GO:1901731	positive regulation of platelet aggregation	2/249	7/18723	0.00353997	0.017434881	0.009977664	F11R/JAK2	2
GO:1902416	BP	GO:1902416	positive regulation of mRNA binding	2/249	7/18723	0.00353997	0.017434881	0.009977664	EIF4G1/FMR1	2
GO:1903348	BP	GO:1903348	positive regulation of bicellular tight junction assembly	2/249	7/18723	0.00353997	0.017434881	0.009977664	CLDN1/EPHA2	2
GO:2000766	BP	GO:2000766	negative regulation of cytoplasmic translation	2/249	7/18723	0.00353997	0.017434881	0.009977664	FMR1/CPEB1	2
GO:0032259	BP	GO:0032259	methylation	12/249	364/18723	0.00361169	0.017770379	0.010169664	TRIM28/MYC/BRD4/PCMT1/PPM1D/TYMS/KMT5A/GRHL2/GSK3A/EZH2/TET3/MYB	12
GO:0006367	BP	GO:0006367	transcription initiation from RNA polymerase II promoter	5/249	77/18723	0.003626595	0.017808205	0.010191311	ESR1/PPARGC1A/CTNNBIP1/PPM1D/SRF	5
GO:0010827	BP	GO:0010827	regulation of glucose transmembrane transport	5/249	77/18723	0.003626595	0.017808205	0.010191311	AKT2/PIK3R1/MAPK14/PRKCI/GSK3A	5
GO:0070661	BP	GO:0070661	leukocyte proliferation	11/249	318/18723	0.003665731	0.017982487	0.01029105	EPHB2/MSN/ERBB2/CEBPB/LEF1/MAPK3/BCL2/CDKN1A/PRKCQ/NCSTN/AHR	11
GO:0001938	BP	GO:0001938	positive regulation of endothelial cell proliferation	6/249	111/18723	0.003690577	0.018068836	0.010340465	ADAM17/TNFSF12/TGFBR1/ANG/PGF/ITGB3	6
GO:0035148	BP	GO:0035148	tube formation	7/249	148/18723	0.003697979	0.018068836	0.010340465	TGFB1/TEAD2/GRHL2/SKI/NODAL/BMP7/YWHAZ	7
GO:1903900	BP	GO:1903900	regulation of viral life cycle	7/249	148/18723	0.003697979	0.018068836	0.010340465	TRIM28/HMGA2/TRIM62/FMR1/ISG15/BCL2/TYRO3	7
GO:2001056	BP	GO:2001056	positive regulation of cysteine-type endopeptidase activity	7/249	148/18723	0.003697979	0.018068836	0.010340465	MYC/SMAD3/TNFSF10/SENP1/NODAL/GRIN1/JAK2	7
GO:0033628	BP	GO:0033628	regulation of cell adhesion mediated by integrin	4/249	48/18723	0.003755536	0.018295725	0.01047031	LIF/EPHA2/SERPINE1/CRKL	4
GO:0042149	BP	GO:0042149	cellular response to glucose starvation	4/249	48/18723	0.003755536	0.018295725	0.01047031	XBP1/SLC2A1/BCL2/PRKAA2	4
GO:1903053	BP	GO:1903053	regulation of extracellular matrix organization	4/249	48/18723	0.003755536	0.018295725	0.01047031	TGFB1/SMAD3/DDR1/FSCN1	4
GO:0030878	BP	GO:0030878	thyroid gland development	3/249	24/18723	0.003825977	0.018510978	0.010593495	SMAD3/MAPK3/SRF	3
GO:0033032	BP	GO:0033032	regulation of myeloid cell apoptotic process	3/249	24/18723	0.003825977	0.018510978	0.010593495	CDKN2A/ADAM17/BCL2	3
GO:0060561	BP	GO:0060561	apoptotic process involved in morphogenesis	3/249	24/18723	0.003825977	0.018510978	0.010593495	LEF1/FOXC1/BMP7	3
GO:0090343	BP	GO:0090343	positive regulation of cell aging	3/249	24/18723	0.003825977	0.018510978	0.010593495	CDKN2A/KRAS/HMGA2	3
GO:1903077	BP	GO:1903077	negative regulation of protein localization to plasma membrane	3/249	24/18723	0.003825977	0.018510978	0.010593495	TGFB1/NUMB/BCL2L1	3
GO:1903428	BP	GO:1903428	positive regulation of reactive oxygen species biosynthetic process	3/249	24/18723	0.003825977	0.018510978	0.010593495	H19/GRIN1/HDAC4	3
GO:2000209	BP	GO:2000209	regulation of anoikis	3/249	24/18723	0.003825977	0.018510978	0.010593495	MCL1/TLE1/BCL2	3
GO:0030500	BP	GO:0030500	regulation of bone mineralization	5/249	78/18723	0.003833796	0.018530639	0.010604747	TGFB1/SMAD3/ISG15/BMP7/ACVR1	5
GO:0009615	BP	GO:0009615	response to virus	12/249	367/18723	0.003855483	0.018599032	0.010643887	H19/SMAD3/HMGA2/STAT1/MAPK14/ITGB6/FMR1/ISG15/BCL2L1/BCL2/G3BP1/ENO1	12
GO:0140694	BP	GO:0140694	non-membrane-bounded organelle assembly	12/249	367/18723	0.003855483	0.018599032	0.010643887	CIRBP/AURKA/MSN/EZR/FLNA/HDAC3/SMC3/FSCN1/SRF/G3BP1/PRKAA2/MYBL2	12
GO:0009150	BP	GO:0009150	purine ribonucleotide metabolic process	12/249	368/18723	0.003939632	0.018967889	0.010854977	H19/PPARGC1A/TGFB1/FBP1/FOXK2/GPI/EPHA2/PTHLH/PRKAA2/ENO1/FASN/HDAC4	12
GO:0071692	BP	GO:0071692	protein localization to extracellular region	12/249	368/18723	0.003939632	0.018967889	0.010854977	TGFB1/APBB1/EZR/ANG/FOXA2/SREBF1/MAP4K4/HDAC1/SIRT3/JAK2/SRI/KCNN4	12
GO:0010594	BP	GO:0010594	regulation of endothelial cell migration	9/249	232/18723	0.0039805	0.019145971	0.01095689	TGFB1/ADAM17/GPI/EPHA2/CARD10/MAP3K3/ITGB3/TDGF1/FBXW7	9
GO:0008038	BP	GO:0008038	neuron recognition	4/249	49/18723	0.004047335	0.019382626	0.011092323	EPHB2/EPHB3/YWHAZ/BSG	4
GO:0030857	BP	GO:0030857	negative regulation of epithelial cell differentiation	4/249	49/18723	0.004047335	0.019382626	0.011092323	STAT1/GRHL2/NODAL/EZH2	4
GO:0070741	BP	GO:0070741	response to interleukin-6	4/249	49/18723	0.004047335	0.019382626	0.011092323	PPARGC1A/FOXA2/TDGF1/JAK2	4
GO:0072091	BP	GO:0072091	regulation of stem cell proliferation	4/249	49/18723	0.004047335	0.019382626	0.011092323	SOX17/HMGA2/FERMT2/FBLN1	4
GO:0060420	BP	GO:0060420	regulation of heart growth	5/249	79/18723	0.004049339	0.019382626	0.011092323	MAPK14/YY1/TGFBR1/GSK3A/TP73	5
GO:0046034	BP	GO:0046034	ATP metabolic process	10/249	277/18723	0.004087409	0.019545897	0.01118576	H19/PPARGC1A/TGFB1/FBP1/FOXK2/GPI/PRKAA2/ENO1/OLA1/HDAC4	10
GO:0071333	BP	GO:0071333	cellular response to glucose stimulus	7/249	151/18723	0.00412817	0.019721702	0.01128637	PPARGC1A/XBP1/FOXA2/SRF/PRKAA2/MAP4K4/SRI	7
GO:0008645	BP	GO:0008645	hexose transmembrane transport	6/249	114/18723	0.004206702	0.020077441	0.011489954	AKT2/SLC2A1/PIK3R1/MAPK14/PRKCI/GSK3A	6
GO:0071229	BP	GO:0071229	cellular response to acid chemical	5/249	80/18723	0.004273406	0.020376095	0.011660868	XBP1/CEBPB/PDGFD/BCL2L1/CPEB1	5
GO:0008643	BP	GO:0008643	carbohydrate transport	7/249	152/18723	0.00427967	0.020386267	0.011666689	AKT2/SLC2A1/PIK3R1/MAPK14/EZR/PRKCI/GSK3A	7
GO:0051051	BP	GO:0051051	negative regulation of transport	14/249	470/18723	0.004288126	0.020406847	0.011678467	EPHB2/AKT2/LIF/FMR1/BCL2/SREBF1/TXN/IL11/MAP4K4/GSK3A/ITGB3/SLC9A3R1/HDAC1/SRI	14
GO:0032925	BP	GO:0032925	regulation of activin receptor signaling pathway	3/249	25/18723	0.004305425	0.020410443	0.011680524	SKI/NODAL/ACVR1	3
GO:0072012	BP	GO:0072012	glomerulus vasculature development	3/249	25/18723	0.004305425	0.020410443	0.011680524	NOTCH2/PDGFD/BMP7	3
GO:0090330	BP	GO:0090330	regulation of platelet aggregation	3/249	25/18723	0.004305425	0.020410443	0.011680524	F11R/PRKCQ/JAK2	3
GO:1903055	BP	GO:1903055	positive regulation of extracellular matrix organization	3/249	25/18723	0.004305425	0.020410443	0.011680524	TGFB1/SMAD3/FSCN1	3
GO:0002639	BP	GO:0002639	positive regulation of immunoglobulin production	4/249	50/18723	0.004354087	0.020503262	0.011733643	EPHB2/TGFB1/XBP1/GPI	4
GO:0019083	BP	GO:0019083	viral transcription	4/249	50/18723	0.004354087	0.020503262	0.011733643	HMGA2/TRIM62/LEF1/HDAC1	4
GO:0045058	BP	GO:0045058	T cell selection	4/249	50/18723	0.004354087	0.020503262	0.011733643	LOXL3/BCL2/SRF/STK11	4
GO:0046460	BP	GO:0046460	neutral lipid biosynthetic process	4/249	50/18723	0.004354087	0.020503262	0.011733643	ANG/SREBF1/FBXW7/PLA2G4A	4
GO:0046463	BP	GO:0046463	acylglycerol biosynthetic process	4/249	50/18723	0.004354087	0.020503262	0.011733643	ANG/SREBF1/FBXW7/PLA2G4A	4
GO:0050873	BP	GO:0050873	brown fat cell differentiation	4/249	50/18723	0.004354087	0.020503262	0.011733643	PPARGC1A/MAPK14/CEBPB/BMP7	4
GO:1904036	BP	GO:1904036	negative regulation of epithelial cell apoptotic process	4/249	50/18723	0.004354087	0.020503262	0.011733643	PAK4/MAPK7/SERPINE1/CDH5	4
GO:0001935	BP	GO:0001935	endothelial cell proliferation	8/249	193/18723	0.004385816	0.020632985	0.011807881	ADAM17/STAT1/EPHA2/TNFSF12/TGFBR1/ANG/PGF/ITGB3	8
GO:0071675	BP	GO:0071675	regulation of mononuclear cell migration	6/249	115/18723	0.004390043	0.020633201	0.011808005	ADAM17/MSN/PDGFD/MAPK3/SERPINE1/CRKL	6
GO:0071331	BP	GO:0071331	cellular response to hexose stimulus	7/249	153/18723	0.004435342	0.020826271	0.011918495	PPARGC1A/XBP1/FOXA2/SRF/PRKAA2/MAP4K4/SRI	7
GO:0000422	BP	GO:0000422	autophagy of mitochondrion	5/249	81/18723	0.004506179	0.021038784	0.012040113	PPARGC1A/HDAC6/SREBF1/GSK3A/FBXW7	5
GO:0051149	BP	GO:0051149	positive regulation of muscle cell differentiation	5/249	81/18723	0.004506179	0.021038784	0.012040113	TGFB1/MAPK14/MDM2/BCL2/EFNB2	5
GO:0051817	BP	GO:0051817	modulation of process of other organism involved in symbiotic interaction	5/249	81/18723	0.004506179	0.021038784	0.012040113	HMGA2/FMR1/LEF1/BCL2L1/HDAC1	5
GO:0061726	BP	GO:0061726	mitochondrion disassembly	5/249	81/18723	0.004506179	0.021038784	0.012040113	PPARGC1A/HDAC6/SREBF1/GSK3A/FBXW7	5
GO:1903533	BP	GO:1903533	regulation of protein targeting	5/249	81/18723	0.004506179	0.021038784	0.012040113	AKT2/ERBB2/SREBF1/GSK3A/FBXW7	5
GO:2001021	BP	GO:2001021	negative regulation of response to DNA damage stimulus	5/249	81/18723	0.004506179	0.021038784	0.012040113	HMGA2/SNAI1/MDM2/BCL2L1/BCL2	5
GO:0002285	BP	GO:0002285	lymphocyte activation involved in immune response	8/249	194/18723	0.004523336	0.021098925	0.01207453	TGFB1/XBP1/LOXL3/NOTCH2/LEF1/RNF8/RORC/MYB	8
GO:0015749	BP	GO:0015749	monosaccharide transmembrane transport	6/249	116/18723	0.004579214	0.021299171	0.012189128	AKT2/SLC2A1/PIK3R1/MAPK14/PRKCI/GSK3A	6
GO:0021782	BP	GO:0021782	glial cell development	6/249	116/18723	0.004579214	0.021299171	0.012189128	AKT2/KRAS/PARD3/SKI/NDRG1/NCSTN	6
GO:0030518	BP	GO:0030518	intracellular steroid hormone receptor signaling pathway	6/249	116/18723	0.004579214	0.021299171	0.012189128	ESR1/HMGA2/HDAC6/NODAL/HDAC1/JAK2	6
GO:0071326	BP	GO:0071326	cellular response to monosaccharide stimulus	7/249	154/18723	0.004595255	0.021353658	0.012220309	PPARGC1A/XBP1/FOXA2/SRF/PRKAA2/MAP4K4/SRI	7
GO:0014009	BP	GO:0014009	glial cell proliferation	4/249	51/18723	0.004676137	0.02135913	0.012223441	PRKCI/SKI/E2F1/MYB	4
GO:0043124	BP	GO:0043124	negative regulation of I-kappaB kinase/NF-kappaB signaling	4/249	51/18723	0.004676137	0.02135913	0.012223441	ESR1/STAT1/TLE1/HDAC1	4
GO:0045668	BP	GO:0045668	negative regulation of osteoblast differentiation	4/249	51/18723	0.004676137	0.02135913	0.012223441	SMAD3/SKI/AXIN2/HDAC4	4
GO:0048013	BP	GO:0048013	ephrin receptor signaling pathway	4/249	51/18723	0.004676137	0.02135913	0.012223441	EPHB2/EPHA2/EFNB2/EPHB3	4
GO:0003339	BP	GO:0003339	regulation of mesenchymal to epithelial transition involved in metanephros morphogenesis	2/249	8/18723	0.004678667	0.02135913	0.012223441	STAT1/LIF	2
GO:0030223	BP	GO:0030223	neutrophil differentiation	2/249	8/18723	0.004678667	0.02135913	0.012223441	LEF1/FASN	2
GO:0043045	BP	GO:0043045	DNA methylation involved in embryo development	2/249	8/18723	0.004678667	0.02135913	0.012223441	TRIM28/TET3	2
GO:0051683	BP	GO:0051683	establishment of Golgi localization	2/249	8/18723	0.004678667	0.02135913	0.012223441	SLC9A3R1/YWHAZ	2
GO:0061026	BP	GO:0061026	cardiac muscle tissue regeneration	2/249	8/18723	0.004678667	0.02135913	0.012223441	CDKN1A/CDKN1B	2
GO:0062043	BP	GO:0062043	positive regulation of cardiac epithelial to mesenchymal transition	2/249	8/18723	0.004678667	0.02135913	0.012223441	TGFBR1/ACVR1	2
GO:0071493	BP	GO:0071493	cellular response to UV-B	2/249	8/18723	0.004678667	0.02135913	0.012223441	CDKN1A/STK11	2
GO:0090400	BP	GO:0090400	stress-induced premature senescence	2/249	8/18723	0.004678667	0.02135913	0.012223441	MAPK14/CDKN1A	2
GO:1901538	BP	GO:1901538	changes to DNA methylation involved in embryo development	2/249	8/18723	0.004678667	0.02135913	0.012223441	TRIM28/TET3	2
GO:1901668	BP	GO:1901668	regulation of superoxide dismutase activity	2/249	8/18723	0.004678667	0.02135913	0.012223441	H19/SIRT3	2
GO:1901724	BP	GO:1901724	positive regulation of cell proliferation involved in kidney development	2/249	8/18723	0.004678667	0.02135913	0.012223441	MYC/PDGFD	2
GO:1902965	BP	GO:1902965	regulation of protein localization to early endosome	2/249	8/18723	0.004678667	0.02135913	0.012223441	MSN/EZR	2
GO:1902966	BP	GO:1902966	positive regulation of protein localization to early endosome	2/249	8/18723	0.004678667	0.02135913	0.012223441	MSN/EZR	2
GO:1905216	BP	GO:1905216	positive regulation of RNA binding	2/249	8/18723	0.004678667	0.02135913	0.012223441	EIF4G1/FMR1	2
GO:2000643	BP	GO:2000643	positive regulation of early endosome to late endosome transport	2/249	8/18723	0.004678667	0.02135913	0.012223441	MSN/EZR	2
GO:0051259	BP	GO:0051259	protein complex oligomerization	9/249	238/18723	0.004698027	0.021427694	0.012262679	GLS/ALAD/CLDN1/ECT2/CBY1/ISG15/EHD1/GRIN1/TP73	9
GO:1903364	BP	GO:1903364	positive regulation of cellular protein catabolic process	7/249	155/18723	0.004759483	0.021687951	0.012411619	AURKA/MSN/EZR/FMR1/MDM2/GSK3A/FBXW7	7
GO:0014902	BP	GO:0014902	myotube differentiation	6/249	117/18723	0.004774325	0.02173551	0.012438836	XBP1/MAPK14/SKI/BCL2/EHD1/HDAC4	6
GO:0031032	BP	GO:0031032	actomyosin structure organization	8/249	196/18723	0.004808303	0.021801332	0.012476505	PIK3R1/SMAD3/ECT2/TGFBR1/FERMT2/EPB41L5/F11R/SRF	8
GO:0043393	BP	GO:0043393	regulation of protein binding	8/249	196/18723	0.004808303	0.021801332	0.012476505	AURKA/CTNNBIP1/TGFBR1/PLXND1/EPB41L5/MAPK3/CDKN1A/HDAC4	8
GO:0033598	BP	GO:0033598	mammary gland epithelial cell proliferation	3/249	26/18723	0.004819707	0.021801332	0.012476505	ESR1/CEBPB/EPHA2	3
GO:0034063	BP	GO:0034063	stress granule assembly	3/249	26/18723	0.004819707	0.021801332	0.012476505	CIRBP/G3BP1/PRKAA2	3
GO:0046697	BP	GO:0046697	decidualization	3/249	26/18723	0.004819707	0.021801332	0.012476505	LIF/MAPK3/BSG	3
GO:0060037	BP	GO:0060037	pharyngeal system development	3/249	26/18723	0.004819707	0.021801332	0.012476505	TGFBR1/BMP7/ACVR1	3
GO:1904376	BP	GO:1904376	negative regulation of protein localization to cell periphery	3/249	26/18723	0.004819707	0.021801332	0.012476505	TGFB1/NUMB/BCL2L1	3
GO:0034219	BP	GO:0034219	carbohydrate transmembrane transport	6/249	118/18723	0.004975484	0.022485359	0.012867961	AKT2/SLC2A1/PIK3R1/MAPK14/PRKCI/GSK3A	6
GO:0031103	BP	GO:0031103	axon regeneration	4/249	52/18723	0.005013825	0.022596555	0.012931596	NREP/FLNA/BCL2/JAK2	4
GO:0035196	BP	GO:0035196	production of miRNAs involved in gene silencing by miRNA	4/249	52/18723	0.005013825	0.022596555	0.012931596	H19/ESR1/TGFB1/SMAD3	4
GO:2000378	BP	GO:2000378	negative regulation of reactive oxygen species metabolic process	4/249	52/18723	0.005013825	0.022596555	0.012931596	H19/HDAC6/BCL2/SIRT3	4
GO:1902107	BP	GO:1902107	positive regulation of leukocyte differentiation	7/249	157/18723	0.005101172	0.022948298	0.013132893	TGFB1/XBP1/CTNNBIP1/LIF/NOTCH2/LEF1/MYB	7
GO:1903708	BP	GO:1903708	positive regulation of hemopoiesis	7/249	157/18723	0.005101172	0.022948298	0.013132893	TGFB1/XBP1/CTNNBIP1/LIF/NOTCH2/LEF1/MYB	7
GO:0002088	BP	GO:0002088	lens development in camera-type eye	5/249	84/18723	0.005258542	0.023634705	0.013525711	SMAD3/EPHA2/TGFBR1/SKI/CDKN1B	5
GO:0046651	BP	GO:0046651	lymphocyte proliferation	10/249	288/18723	0.005354843	0.023915667	0.0136865	EPHB2/MSN/ERBB2/CEBPB/LEF1/BCL2/CDKN1A/PRKCQ/NCSTN/AHR	10
GO:1903311	BP	GO:1903311	regulation of mRNA metabolic process	10/249	288/18723	0.005354843	0.023915667	0.0136865	CIRBP/YBX1/MAPK14/NCL/FMR1/QKI/KHDRBS1/CPEB1/E2F1/AXIN2	10
GO:0031279	BP	GO:0031279	regulation of cyclase activity	4/249	53/18723	0.005367486	0.023915667	0.0136865	MAPK14/TIMP2/MAPK3/STIM1	4
GO:0018904	BP	GO:0018904	ether metabolic process	3/249	27/18723	0.005369516	0.023915667	0.0136865	TXN/FASN/PLA2G4A	3
GO:0032967	BP	GO:0032967	positive regulation of collagen biosynthetic process	3/249	27/18723	0.005369516	0.023915667	0.0136865	TGFB1/HDAC2/MYB	3
GO:0033561	BP	GO:0033561	regulation of water loss via skin	3/249	27/18723	0.005369516	0.023915667	0.0136865	CLDN1/CLDN4/SRF	3
GO:0033688	BP	GO:0033688	regulation of osteoblast proliferation	3/249	27/18723	0.005369516	0.023915667	0.0136865	SMAD3/HPSE/BCL2	3
GO:0061437	BP	GO:0061437	renal system vasculature development	3/249	27/18723	0.005369516	0.023915667	0.0136865	NOTCH2/PDGFD/BMP7	3
GO:0061440	BP	GO:0061440	kidney vasculature development	3/249	27/18723	0.005369516	0.023915667	0.0136865	NOTCH2/PDGFD/BMP7	3
GO:1903205	BP	GO:1903205	regulation of hydrogen peroxide-induced cell death	3/249	27/18723	0.005369516	0.023915667	0.0136865	HDAC6/TXN/STK26	3
GO:0007052	BP	GO:0007052	mitotic spindle organization	6/249	120/18723	0.005396383	0.023992025	0.013730198	AURKA/FLNA/TACC3/SMC3/PTPA/MYBL2	6
GO:0051897	BP	GO:0051897	positive regulation of protein kinase B signaling	6/249	120/18723	0.005396383	0.023992025	0.013730198	H19/TGFB1/HPSE/TGFBR1/FERMT2/TXN	6
GO:0009142	BP	GO:0009142	nucleoside triphosphate biosynthetic process	5/249	85/18723	0.005527942	0.024532729	0.014039634	H19/PPARGC1A/TGFB1/TYMS/ENO1	5
GO:0042509	BP	GO:0042509	regulation of tyrosine phosphorylation of STAT protein	5/249	85/18723	0.005527942	0.024532729	0.014039634	LIF/HDAC2/SOCS3/HDAC1/JAK2	5
GO:0009259	BP	GO:0009259	ribonucleotide metabolic process	12/249	385/18723	0.00561088	0.024835697	0.014213016	H19/PPARGC1A/TGFB1/FBP1/FOXK2/GPI/EPHA2/PTHLH/PRKAA2/ENO1/FASN/HDAC4	12
GO:0001838	BP	GO:0001838	embryonic epithelial tube formation	6/249	121/18723	0.00561634	0.024835697	0.014213016	TGFB1/TEAD2/GRHL2/SKI/NODAL/BMP7	6
GO:0043500	BP	GO:0043500	muscle adaptation	6/249	121/18723	0.00561634	0.024835697	0.014213016	PPARGC1A/SMAD3/YY1/GSK3A/EZH2/HDAC4	6
GO:0045931	BP	GO:0045931	positive regulation of mitotic cell cycle	6/249	121/18723	0.00561634	0.024835697	0.014213016	ADAM17/BRD4/EIF4G1/USP22/MDM2/SPHK1	6
GO:0050727	BP	GO:0050727	regulation of inflammatory response	12/249	386/18723	0.005724446	0.025258073	0.014454735	ESR1/SMAD3/MAPK14/BRD4/CEBPB/SOCS3/MAPK7/TYRO3/SPHK1/SERPINE1/JAK2/CDH5	12
GO:0014888	BP	GO:0014888	striated muscle adaptation	4/249	54/18723	0.005737447	0.025258073	0.014454735	PPARGC1A/SMAD3/EZH2/HDAC4	4
GO:0031050	BP	GO:0031050	dsRNA processing	4/249	54/18723	0.005737447	0.025258073	0.014454735	H19/ESR1/TGFB1/SMAD3	4
GO:0070918	BP	GO:0070918	production of small RNA involved in gene silencing by RNA	4/249	54/18723	0.005737447	0.025258073	0.014454735	H19/ESR1/TGFB1/SMAD3	4
GO:1902743	BP	GO:1902743	regulation of lamellipodium organization	4/249	54/18723	0.005737447	0.025258073	0.014454735	PIK3R1/EPHA2/FSCN1/HDAC4	4
GO:0016051	BP	GO:0016051	carbohydrate biosynthetic process	8/249	202/18723	0.005746325	0.025263874	0.014458055	PPARGC1A/AKT2/TGFB1/DYRK2/FBP1/GPI/GSK3A/FAM3C	8
GO:0032943	BP	GO:0032943	mononuclear cell proliferation	10/249	291/18723	0.005749003	0.025263874	0.014458055	EPHB2/MSN/ERBB2/CEBPB/LEF1/BCL2/CDKN1A/PRKCQ/NCSTN/AHR	10
GO:0010464	BP	GO:0010464	regulation of mesenchymal cell proliferation	3/249	28/18723	0.005955496	0.02579028	0.014759307	MYC/CTNNBIP1/STAT1	3
GO:0010575	BP	GO:0010575	positive regulation of vascular endothelial growth factor production	3/249	28/18723	0.005955496	0.02579028	0.014759307	TGFB1/HPSE/NODAL	3
GO:0010714	BP	GO:0010714	positive regulation of collagen metabolic process	3/249	28/18723	0.005955496	0.02579028	0.014759307	TGFB1/HDAC2/MYB	3
GO:0060765	BP	GO:0060765	regulation of androgen receptor signaling pathway	3/249	28/18723	0.005955496	0.02579028	0.014759307	HDAC6/NODAL/HDAC1	3
GO:1903649	BP	GO:1903649	regulation of cytoplasmic transport	3/249	28/18723	0.005955496	0.02579028	0.014759307	MSN/EZR/MAPK3	3
GO:0007220	BP	GO:0007220	Notch receptor processing	2/249	9/18723	0.005962859	0.02579028	0.014759307	ADAM17/NCSTN	2
GO:0016926	BP	GO:0016926	protein desumoylation	2/249	9/18723	0.005962859	0.02579028	0.014759307	SENP2/SENP1	2
GO:0032287	BP	GO:0032287	peripheral nervous system myelin maintenance	2/249	9/18723	0.005962859	0.02579028	0.014759307	AKT2/NDRG1	2
GO:0036480	BP	GO:0036480	neuron intrinsic apoptotic signaling pathway in response to oxidative stress	2/249	9/18723	0.005962859	0.02579028	0.014759307	MCL1/FBXW7	2
GO:0043587	BP	GO:0043587	tongue morphogenesis	2/249	9/18723	0.005962859	0.02579028	0.014759307	HDAC2/HDAC1	2
GO:0045762	BP	GO:0045762	positive regulation of adenylate cyclase activity	2/249	9/18723	0.005962859	0.02579028	0.014759307	TIMP2/STIM1	2
GO:0060179	BP	GO:0060179	male mating behavior	2/249	9/18723	0.005962859	0.02579028	0.014759307	HDAC2/HDAC4	2
GO:0062042	BP	GO:0062042	regulation of cardiac epithelial to mesenchymal transition	2/249	9/18723	0.005962859	0.02579028	0.014759307	TGFBR1/ACVR1	2
GO:0071394	BP	GO:0071394	cellular response to testosterone stimulus	2/249	9/18723	0.005962859	0.02579028	0.014759307	MSN/ELK1	2
GO:1902415	BP	GO:1902415	regulation of mRNA binding	2/249	9/18723	0.005962859	0.02579028	0.014759307	EIF4G1/FMR1	2
GO:1903376	BP	GO:1903376	regulation of oxidative stress-induced neuron intrinsic apoptotic signaling pathway	2/249	9/18723	0.005962859	0.02579028	0.014759307	MCL1/FBXW7	2
GO:1903431	BP	GO:1903431	positive regulation of cell maturation	2/249	9/18723	0.005962859	0.02579028	0.014759307	AURKA/BCL2	2
GO:1904672	BP	GO:1904672	regulation of somatic stem cell population maintenance	2/249	9/18723	0.005962859	0.02579028	0.014759307	MYC/BMP7	2
GO:0050852	BP	GO:0050852	T cell receptor signaling pathway	6/249	123/18723	0.006075815	0.026255819	0.015025727	EZR/KHDRBS1/STK11/CRKL/KCNN4/MAP3K7	6
GO:0038066	BP	GO:0038066	p38MAPK cascade	4/249	55/18723	0.006124029	0.026441019	0.015131713	MAPK14/EZR/MAP3K3/SPHK1	4
GO:0071322	BP	GO:0071322	cellular response to carbohydrate stimulus	7/249	163/18723	0.006237325	0.026906641	0.01539818	PPARGC1A/XBP1/FOXA2/SRF/PRKAA2/MAP4K4/SRI	7
GO:0060348	BP	GO:0060348	bone development	8/249	205/18723	0.00626466	0.02700096	0.015452157	MAPK14/ITGB6/NOTCH2/SKI/FOXC1/SRF/FBXW7/AXIN2	8
GO:0046879	BP	GO:0046879	hormone secretion	10/249	295/18723	0.006309421	0.027170151	0.015548982	LIF/FOXA2/SREBF1/IL11/MAP4K4/HDAC1/SIRT3/JAK2/SRI/MYB	10
GO:0007260	BP	GO:0007260	tyrosine phosphorylation of STAT protein	5/249	88/18723	0.006394462	0.027512354	0.015744818	LIF/HDAC2/SOCS3/HDAC1/JAK2	5
GO:0008016	BP	GO:0008016	regulation of heart contraction	8/249	206/18723	0.006445095	0.027706049	0.015855667	FLNA/MDM2/SREBF1/BVES/GSK3A/JAK2/SRI/HDAC4	8
GO:0045599	BP	GO:0045599	negative regulation of fat cell differentiation	4/249	56/18723	0.006527549	0.028011698	0.016030584	TGFB1/SMAD3/FERMT2/E2F1	4
GO:0048008	BP	GO:0048008	platelet-derived growth factor receptor signaling pathway	4/249	56/18723	0.006527549	0.028011698	0.016030584	PDGFD/TXNIP/SLC9A3R1/JAK2	4
GO:0030336	BP	GO:0030336	negative regulation of cell migration	11/249	344/18723	0.00654085	0.028034242	0.016043486	PPARGC1A/TGFB1/GNA13/CARD10/BCL2/MARVELD3/SRF/STK26/NODAL/SERPINE1/SLC9A3R1	11
GO:0005979	BP	GO:0005979	regulation of glycogen biosynthetic process	3/249	29/18723	0.006578248	0.028034242	0.016043486	AKT2/DYRK2/GSK3A	3
GO:0010592	BP	GO:0010592	positive regulation of lamellipodium assembly	3/249	29/18723	0.006578248	0.028034242	0.016043486	PIK3R1/FSCN1/HDAC4	3
GO:0010962	BP	GO:0010962	regulation of glucan biosynthetic process	3/249	29/18723	0.006578248	0.028034242	0.016043486	AKT2/DYRK2/GSK3A	3
GO:0033028	BP	GO:0033028	myeloid cell apoptotic process	3/249	29/18723	0.006578248	0.028034242	0.016043486	CDKN2A/ADAM17/BCL2	3
GO:0035066	BP	GO:0035066	positive regulation of histone acetylation	3/249	29/18723	0.006578248	0.028034242	0.016043486	PPARGC1A/LIF/MAPK3	3
GO:1902175	BP	GO:1902175	regulation of oxidative stress-induced intrinsic apoptotic signaling pathway	3/249	29/18723	0.006578248	0.028034242	0.016043486	MAPK7/MCL1/FBXW7	3
GO:1902230	BP	GO:1902230	negative regulation of intrinsic apoptotic signaling pathway in response to DNA damage	3/249	29/18723	0.006578248	0.028034242	0.016043486	SNAI1/BCL2L1/BCL2	3
GO:0050796	BP	GO:0050796	regulation of insulin secretion	7/249	165/18723	0.006655017	0.028336938	0.016216713	FOXA2/SREBF1/MAP4K4/HDAC1/SIRT3/JAK2/SRI	7
GO:0045017	BP	GO:0045017	glycerolipid biosynthetic process	9/249	252/18723	0.006763634	0.028749814	0.016452994	PIK3R1/AJUBA/PITPNM1/SOCS3/PIK3R3/ANG/SREBF1/FBXW7/PLA2G4A	9
GO:0090257	BP	GO:0090257	regulation of muscle system process	9/249	252/18723	0.006763634	0.028749814	0.016452994	PPARGC1A/SMAD3/YY1/SRF/SPHK1/GSK3A/ENO1/SRI/HDAC4	9
GO:0006754	BP	GO:0006754	ATP biosynthetic process	4/249	57/18723	0.006948313	0.029458696	0.016858675	H19/PPARGC1A/TGFB1/ENO1	4
GO:0010883	BP	GO:0010883	regulation of lipid storage	4/249	57/18723	0.006948313	0.029458696	0.016858675	SREBF1/EHD1/ITGB3/FBXW7	4
GO:0051155	BP	GO:0051155	positive regulation of striated muscle cell differentiation	4/249	57/18723	0.006948313	0.029458696	0.016858675	TGFB1/MAPK14/BCL2/EFNB2	4
GO:0006163	BP	GO:0006163	purine nucleotide metabolic process	12/249	396/18723	0.006963596	0.029472852	0.016866776	H19/PPARGC1A/TGFB1/FBP1/FOXK2/GPI/EPHA2/PTHLH/PRKAA2/ENO1/FASN/HDAC4	12
GO:0019693	BP	GO:0019693	ribose phosphate metabolic process	12/249	396/18723	0.006963596	0.029472852	0.016866776	H19/PPARGC1A/TGFB1/FBP1/FOXK2/GPI/EPHA2/PTHLH/PRKAA2/ENO1/FASN/HDAC4	12
GO:0097581	BP	GO:0097581	lamellipodium organization	5/249	90/18723	0.007022489	0.029696642	0.016994847	PIK3R1/AJUBA/EPHA2/FSCN1/HDAC4	5
GO:0034767	BP	GO:0034767	positive regulation of ion transmembrane transport	7/249	167/18723	0.007093173	0.029965928	0.017148954	EPHB2/ACTN4/FLNA/STIM1/SLC9A3R1/SRI/KCNN4	7
GO:0032970	BP	GO:0032970	regulation of actin filament-based process	12/249	397/18723	0.007098312	0.029965928	0.017148954	PIK3R1/SMAD3/ECT2/SEMA3E/TGFBR1/FERMT2/FLNA/NOTCH2/F11R/FSCN1/SCIN/SRI	12
GO:0002685	BP	GO:0002685	regulation of leukocyte migration	8/249	210/18723	0.007206522	0.030272157	0.017324203	ADAM17/MSN/MTUS1/PDGFD/MAPK3/PGF/SERPINE1/CRKL	8
GO:0003299	BP	GO:0003299	muscle hypertrophy in response to stress	3/249	30/18723	0.007238327	0.030272157	0.017324203	SMAD3/EZH2/HDAC4	3
GO:0010453	BP	GO:0010453	regulation of cell fate commitment	3/249	30/18723	0.007238327	0.030272157	0.017324203	SPDEF/LOXL3/SOX17	3
GO:0014887	BP	GO:0014887	cardiac muscle adaptation	3/249	30/18723	0.007238327	0.030272157	0.017324203	SMAD3/EZH2/HDAC4	3
GO:0014898	BP	GO:0014898	cardiac muscle hypertrophy in response to stress	3/249	30/18723	0.007238327	0.030272157	0.017324203	SMAD3/EZH2/HDAC4	3
GO:0017145	BP	GO:0017145	stem cell division	3/249	30/18723	0.007238327	0.030272157	0.017324203	SOX17/MLLT3/NCOA3	3
GO:0031571	BP	GO:0031571	mitotic G1 DNA damage checkpoint signaling	3/249	30/18723	0.007238327	0.030272157	0.017324203	MDM2/CDKN1A/CDKN1B	3
GO:0036296	BP	GO:0036296	response to increased oxygen levels	3/249	30/18723	0.007238327	0.030272157	0.017324203	HDAC2/CDKN1A/HDAC1	3
GO:0044030	BP	GO:0044030	regulation of DNA methylation	3/249	30/18723	0.007238327	0.030272157	0.017324203	MYC/GRHL2/GSK3A	3
GO:0060218	BP	GO:0060218	hematopoietic stem cell differentiation	3/249	30/18723	0.007238327	0.030272157	0.017324203	MLLT3/FOXC1/SRF	3
GO:0061384	BP	GO:0061384	heart trabecula morphogenesis	3/249	30/18723	0.007238327	0.030272157	0.017324203	TGFBR1/SRF/BMP7	3
GO:0006338	BP	GO:0006338	chromatin remodeling	9/249	255/18723	0.007285191	0.030284288	0.017331146	ESR1/KDM4B/MYC/HDAC2/RNF8/H2AX/HDAC1/HDAC4/MYB	9
GO:0017015	BP	GO:0017015	regulation of transforming growth factor beta receptor signaling pathway	6/249	128/18723	0.007343656	0.030284288	0.017331146	TGFB1/SMAD3/ADAM17/NREP/SKI/STK11	6
GO:0051492	BP	GO:0051492	regulation of stress fiber assembly	5/249	91/18723	0.007352123	0.030284288	0.017331146	PIK3R1/SMAD3/TGFBR1/FERMT2/F11R	5
GO:0010574	BP	GO:0010574	regulation of vascular endothelial growth factor production	4/249	58/18723	0.007386623	0.030284288	0.017331146	TGFB1/NDRG2/HPSE/NODAL	4
GO:0045604	BP	GO:0045604	regulation of epidermal cell differentiation	4/249	58/18723	0.007386623	0.030284288	0.017331146	NCOA3/GRHL2/FOXC1/EZH2	4
GO:1902808	BP	GO:1902808	positive regulation of cell cycle G1/S phase transition	4/249	58/18723	0.007386623	0.030284288	0.017331146	ADAM17/EIF4G1/MDM2/EZH2	4
GO:0006735	BP	GO:0006735	NADH regeneration	2/249	10/18723	0.007388507	0.030284288	0.017331146	FOXK2/ENO1	2
GO:0009750	BP	GO:0009750	response to fructose	2/249	10/18723	0.007388507	0.030284288	0.017331146	PPARGC1A/XBP1	2
GO:0015911	BP	GO:0015911	long-chain fatty acid import across plasma membrane	2/249	10/18723	0.007388507	0.030284288	0.017331146	AKT2/SLC2A1	2
GO:0021932	BP	GO:0021932	hindbrain radial glia guided cell migration	2/249	10/18723	0.007388507	0.030284288	0.017331146	FLNA/LEF1	2
GO:0045348	BP	GO:0045348	positive regulation of MHC class II biosynthetic process	2/249	10/18723	0.007388507	0.030284288	0.017331146	XBP1/JAK2	2
GO:0045843	BP	GO:0045843	negative regulation of striated muscle tissue development	2/249	10/18723	0.007388507	0.030284288	0.017331146	TGFB1/LEF1	2
GO:0051660	BP	GO:0051660	establishment of centrosome localization	2/249	10/18723	0.007388507	0.030284288	0.017331146	PARD3/EZR	2
GO:0060068	BP	GO:0060068	vagina development	2/249	10/18723	0.007388507	0.030284288	0.017331146	ESR1/TYRO3	2
GO:0060768	BP	GO:0060768	regulation of epithelial cell proliferation involved in prostate gland development	2/249	10/18723	0.007388507	0.030284288	0.017331146	STK11/CDKN1B	2
GO:0061621	BP	GO:0061621	canonical glycolysis	2/249	10/18723	0.007388507	0.030284288	0.017331146	FOXK2/ENO1	2
GO:0061718	BP	GO:0061718	glucose catabolic process to pyruvate	2/249	10/18723	0.007388507	0.030284288	0.017331146	FOXK2/ENO1	2
GO:0071803	BP	GO:0071803	positive regulation of podosome assembly	2/249	10/18723	0.007388507	0.030284288	0.017331146	MSN/FSCN1	2
GO:0072124	BP	GO:0072124	regulation of glomerular mesangial cell proliferation	2/249	10/18723	0.007388507	0.030284288	0.017331146	PDGFD/BMP7	2
GO:0072378	BP	GO:0072378	blood coagulation, fibrin clot formation	2/249	10/18723	0.007388507	0.030284288	0.017331146	FBLN1/FN1	2
GO:1901203	BP	GO:1901203	positive regulation of extracellular matrix assembly	2/249	10/18723	0.007388507	0.030284288	0.017331146	TGFB1/SMAD3	2
GO:1902946	BP	GO:1902946	protein localization to early endosome	2/249	10/18723	0.007388507	0.030284288	0.017331146	MSN/EZR	2
GO:2000121	BP	GO:2000121	regulation of removal of superoxide radicals	2/249	10/18723	0.007388507	0.030284288	0.017331146	H19/BMP7	2
GO:2001269	BP	GO:2001269	positive regulation of cysteine-type endopeptidase activity involved in apoptotic signaling pathway	2/249	10/18723	0.007388507	0.030284288	0.017331146	SMAD3/JAK2	2
GO:0034101	BP	GO:0034101	erythrocyte homeostasis	6/249	129/18723	0.007618513	0.03117526	0.017841033	GPI/STAT1/MAPK14/ISG15/SRF/JAK2	6
GO:0043280	BP	GO:0043280	positive regulation of cysteine-type endopeptidase activity involved in apoptotic process	6/249	129/18723	0.007618513	0.03117526	0.017841033	MYC/SMAD3/TNFSF10/SENP1/NODAL/JAK2	6
GO:0048525	BP	GO:0048525	negative regulation of viral process	5/249	92/18723	0.007692397	0.031451517	0.01799913	TRIM28/HMGA2/STAT1/TRIM62/ISG15	5
GO:0003012	BP	GO:0003012	muscle system process	13/249	452/18723	0.007724498	0.031556622	0.018059279	PPARGC1A/APBB1/SMAD3/YY1/HDAC2/FLNA/SRF/SPHK1/GSK3A/ENO1/EZH2/SRI/HDAC4	13
GO:0007259	BP	GO:0007259	receptor signaling pathway via JAK-STAT	7/249	170/18723	0.007790058	0.031798129	0.01819749	HMGA2/STAT1/LIF/HDAC2/SOCS3/HDAC1/JAK2	7
GO:0043551	BP	GO:0043551	regulation of phosphatidylinositol 3-kinase activity	4/249	59/18723	0.007842774	0.031960436	0.018290375	TGFB1/PIK3R1/SOCS3/PIK3R3	4
GO:0048010	BP	GO:0048010	vascular endothelial growth factor receptor signaling pathway	4/249	59/18723	0.007842774	0.031960436	0.018290375	MAPK14/PGF/FOXC1/ITGB3	4
GO:0036474	BP	GO:0036474	cell death in response to hydrogen peroxide	3/249	31/18723	0.007936248	0.03212911	0.018386904	HDAC6/TXN/STK26	3
GO:0044819	BP	GO:0044819	mitotic G1/S transition checkpoint signaling	3/249	31/18723	0.007936248	0.03212911	0.018386904	MDM2/CDKN1A/CDKN1B	3
GO:0048384	BP	GO:0048384	retinoic acid receptor signaling pathway	3/249	31/18723	0.007936248	0.03212911	0.018386904	ACTN4/CRKL/EZH2	3
GO:0055022	BP	GO:0055022	negative regulation of cardiac muscle tissue growth	3/249	31/18723	0.007936248	0.03212911	0.018386904	YY1/GSK3A/TP73	3
GO:0060795	BP	GO:0060795	cell fate commitment involved in formation of primary germ layer	3/249	31/18723	0.007936248	0.03212911	0.018386904	SOX17/ETS2/NODAL	3
GO:0061117	BP	GO:0061117	negative regulation of heart growth	3/249	31/18723	0.007936248	0.03212911	0.018386904	YY1/GSK3A/TP73	3
GO:0090162	BP	GO:0090162	establishment of epithelial cell polarity	3/249	31/18723	0.007936248	0.03212911	0.018386904	PARD3/MSN/SLC9A3R1	3
GO:1901797	BP	GO:1901797	negative regulation of signal transduction by p53 class mediator	3/249	31/18723	0.007936248	0.03212911	0.018386904	SNAI1/MDM2/BCL2	3
GO:0051591	BP	GO:0051591	response to cAMP	5/249	93/18723	0.00804348	0.032536536	0.018620066	STAT1/EZR/SREBF1/AHR/BSG	5
GO:0009914	BP	GO:0009914	hormone transport	10/249	306/18723	0.008071437	0.032622886	0.018669483	LIF/FOXA2/SREBF1/IL11/MAP4K4/HDAC1/SIRT3/JAK2/SRI/MYB	10
GO:0046683	BP	GO:0046683	response to organophosphorus	6/249	131/18723	0.008190372	0.033049457	0.018913602	STAT1/EZR/TYMS/SREBF1/AHR/BSG	6
GO:1903844	BP	GO:1903844	regulation of cellular response to transforming growth factor beta stimulus	6/249	131/18723	0.008190372	0.033049457	0.018913602	TGFB1/SMAD3/ADAM17/NREP/SKI/STK11	6
GO:0051851	BP	GO:0051851	modulation by host of symbiont process	4/249	60/18723	0.008317053	0.033505841	0.019174782	HMGA2/FMR1/LEF1/HDAC1	4
GO:0060038	BP	GO:0060038	cardiac muscle cell proliferation	4/249	60/18723	0.008317053	0.033505841	0.019174782	MAPK14/TGFBR1/FOXC1/TP73	4
GO:0000079	BP	GO:0000079	regulation of cyclin-dependent protein serine/threonine kinase activity	5/249	94/18723	0.008405537	0.033724654	0.019300004	CDKN2A/ADAM17/CCNA2/CDKN1A/CDKN1B	5
GO:0010389	BP	GO:0010389	regulation of G2/M transition of mitotic cell cycle	5/249	94/18723	0.008405537	0.033724654	0.019300004	AURKA/HMGA2/BRD4/FHL1/CDKN1A	5
GO:0032091	BP	GO:0032091	negative regulation of protein binding	5/249	94/18723	0.008405537	0.033724654	0.019300004	AURKA/CTNNBIP1/EPB41L5/MAPK3/CDKN1A	5
GO:0051702	BP	GO:0051702	biological process involved in interaction with symbiont	5/249	94/18723	0.008405537	0.033724654	0.019300004	HMGA2/FMR1/LEF1/FN1/HDAC1	5
GO:1902414	BP	GO:1902414	protein localization to cell junction	5/249	94/18723	0.008405537	0.033724654	0.019300004	FERMT2/FLNA/F11R/MARVELD3/CDH5	5
GO:0009612	BP	GO:0009612	response to mechanical stimulus	8/249	216/18723	0.008473565	0.033969979	0.019440399	SLC2A1/GPI/STAT1/MAPK14/MAPK3/F11R/TXNIP/HDAC4	8
GO:0072175	BP	GO:0072175	epithelial tube formation	6/249	132/18723	0.008487586	0.033998568	0.019456761	TGFB1/TEAD2/GRHL2/SKI/NODAL/BMP7	6
GO:0009954	BP	GO:0009954	proximal/distal pattern formation	3/249	32/18723	0.008672483	0.034515084	0.019752354	HOXA9/HOXA10/NODAL	3
GO:0033687	BP	GO:0033687	osteoblast proliferation	3/249	32/18723	0.008672483	0.034515084	0.019752354	SMAD3/HPSE/BCL2	3
GO:0034243	BP	GO:0034243	regulation of transcription elongation from RNA polymerase II promoter	3/249	32/18723	0.008672483	0.034515084	0.019752354	BRD4/RNF8/EZH2	3
GO:0045736	BP	GO:0045736	negative regulation of cyclin-dependent protein serine/threonine kinase activity	3/249	32/18723	0.008672483	0.034515084	0.019752354	CDKN2A/CDKN1A/CDKN1B	3
GO:0050685	BP	GO:0050685	positive regulation of mRNA processing	3/249	32/18723	0.008672483	0.034515084	0.019752354	CIRBP/NCL/CPEB1	3
GO:0051642	BP	GO:0051642	centrosome localization	3/249	32/18723	0.008672483	0.034515084	0.019752354	AURKA/PARD3/EZR	3
GO:0060317	BP	GO:0060317	cardiac epithelial to mesenchymal transition	3/249	32/18723	0.008672483	0.034515084	0.019752354	TGFBR1/SNAI1/ACVR1	3
GO:1905476	BP	GO:1905476	negative regulation of protein localization to membrane	3/249	32/18723	0.008672483	0.034515084	0.019752354	TGFB1/NUMB/BCL2L1	3
GO:0032956	BP	GO:0032956	regulation of actin cytoskeleton organization	11/249	358/18723	0.008694485	0.034568815	0.019783103	PIK3R1/SMAD3/ECT2/SEMA3E/TGFBR1/FERMT2/FLNA/NOTCH2/F11R/FSCN1/SCIN	11
GO:0070374	BP	GO:0070374	positive regulation of ERK1 and ERK2 cascade	8/249	217/18723	0.008699994	0.034568815	0.019783103	TGFB1/FERMT2/NOTCH2/PDGFD/MAPK3/NODAL/CRKL/FBXW7	8
GO:0030516	BP	GO:0030516	regulation of axon extension	5/249	95/18723	0.008778732	0.034825597	0.019930054	L1CAM/SEMA3E/SRF/FN1/NTN1	5
GO:0048709	BP	GO:0048709	oligodendrocyte differentiation	5/249	95/18723	0.008778732	0.034825597	0.019930054	ERBB2/HDAC2/NCSTN/HDAC1/TP73	5
GO:0010595	BP	GO:0010595	positive regulation of endothelial cell migration	6/249	133/18723	0.008792463	0.034839379	0.019937941	TGFB1/ADAM17/GPI/MAP3K3/ITGB3/TDGF1	6
GO:0048639	BP	GO:0048639	positive regulation of developmental growth	7/249	174/18723	0.008796325	0.034839379	0.019937941	L1CAM/MAPK14/EZR/BCL2/SRF/FN1/NTN1	7
GO:0043966	BP	GO:0043966	histone H3 acetylation	4/249	61/18723	0.00880974	0.034864528	0.019952334	LIF/LEF1/MAP3K7/ING4	4
GO:0007163	BP	GO:0007163	establishment or maintenance of cell polarity	8/249	218/18723	0.008930923	0.035005073	0.020032765	PARD3/MSN/PRKCI/FSCN1/STK11/CRKL/SLC9A3R1/CDH5	8
GO:0003157	BP	GO:0003157	endocardium development	2/249	11/18723	0.008951652	0.035005073	0.020032765	SOX17/ACVR1	2
GO:0008611	BP	GO:0008611	ether lipid biosynthetic process	2/249	11/18723	0.008951652	0.035005073	0.020032765	FASN/PLA2G4A	2
GO:0042789	BP	GO:0042789	mRNA transcription by RNA polymerase II	2/249	11/18723	0.008951652	0.035005073	0.020032765	FLNA/SREBF1	2
GO:0046504	BP	GO:0046504	glycerol ether biosynthetic process	2/249	11/18723	0.008951652	0.035005073	0.020032765	FASN/PLA2G4A	2
GO:0048635	BP	GO:0048635	negative regulation of muscle organ development	2/249	11/18723	0.008951652	0.035005073	0.020032765	TGFB1/LEF1	2
GO:0060433	BP	GO:0060433	bronchus development	2/249	11/18723	0.008951652	0.035005073	0.020032765	SPDEF/SRF	2
GO:0060767	BP	GO:0060767	epithelial cell proliferation involved in prostate gland development	2/249	11/18723	0.008951652	0.035005073	0.020032765	STK11/CDKN1B	2
GO:0061314	BP	GO:0061314	Notch signaling involved in heart development	2/249	11/18723	0.008951652	0.035005073	0.020032765	NOTCH2/SNAI1	2
GO:0072110	BP	GO:0072110	glomerular mesangial cell proliferation	2/249	11/18723	0.008951652	0.035005073	0.020032765	PDGFD/BMP7	2
GO:0097384	BP	GO:0097384	cellular lipid biosynthetic process	2/249	11/18723	0.008951652	0.035005073	0.020032765	FASN/PLA2G4A	2
GO:0099149	BP	GO:0099149	regulation of postsynaptic neurotransmitter receptor internalization	2/249	11/18723	0.008951652	0.035005073	0.020032765	NUMB/ITGB3	2
GO:1901862	BP	GO:1901862	negative regulation of muscle tissue development	2/249	11/18723	0.008951652	0.035005073	0.020032765	TGFB1/LEF1	2
GO:1902337	BP	GO:1902337	regulation of apoptotic process involved in morphogenesis	2/249	11/18723	0.008951652	0.035005073	0.020032765	FOXC1/BMP7	2
GO:1905668	BP	GO:1905668	positive regulation of protein localization to endosome	2/249	11/18723	0.008951652	0.035005073	0.020032765	MSN/EZR	2
GO:0010573	BP	GO:0010573	vascular endothelial growth factor production	4/249	62/18723	0.009321108	0.036420958	0.02084305	TGFB1/NDRG2/HPSE/NODAL	4
GO:0045787	BP	GO:0045787	positive regulation of cell cycle	10/249	313/18723	0.009376004	0.036606472	0.020949217	AURKA/ADAM17/BRD4/EIF4G1/ECT2/USP22/MDM2/SPHK1/EZH2/CDKN1B	10
GO:0032633	BP	GO:0032633	interleukin-4 production	3/249	33/18723	0.009447465	0.036653489	0.020976123	CEBPB/LEF1/PRKCQ	3
GO:0032673	BP	GO:0032673	regulation of interleukin-4 production	3/249	33/18723	0.009447465	0.036653489	0.020976123	CEBPB/LEF1/PRKCQ	3
GO:0034110	BP	GO:0034110	regulation of homotypic cell-cell adhesion	3/249	33/18723	0.009447465	0.036653489	0.020976123	F11R/PRKCQ/JAK2	3
GO:0045648	BP	GO:0045648	positive regulation of erythrocyte differentiation	3/249	33/18723	0.009447465	0.036653489	0.020976123	STAT1/MAPK14/ISG15	3
GO:0048333	BP	GO:0048333	mesodermal cell differentiation	3/249	33/18723	0.009447465	0.036653489	0.020976123	HMGA2/NODAL/ITGB3	3
GO:0061842	BP	GO:0061842	microtubule organizing center localization	3/249	33/18723	0.009447465	0.036653489	0.020976123	AURKA/PARD3/EZR	3
GO:1904030	BP	GO:1904030	negative regulation of cyclin-dependent protein kinase activity	3/249	33/18723	0.009447465	0.036653489	0.020976123	CDKN2A/CDKN1A/CDKN1B	3
GO:1904031	BP	GO:1904031	positive regulation of cyclin-dependent protein kinase activity	3/249	33/18723	0.009447465	0.036653489	0.020976123	ADAM17/CDKN1A/CDKN1B	3
GO:0045727	BP	GO:0045727	positive regulation of translation	6/249	136/18723	0.009754122	0.037813504	0.021639979	CIRBP/ERBB2/EIF4G1/FMR1/MAPK3/KHDRBS1	6
GO:0022617	BP	GO:0022617	extracellular matrix disassembly	4/249	63/18723	0.009851423	0.03810092	0.021804462	TGFB1/DDR1/FSCN1/MMP1	4
GO:0032233	BP	GO:0032233	positive regulation of actin filament bundle assembly	4/249	63/18723	0.009851423	0.03810092	0.021804462	SMAD3/TGFBR1/FERMT2/FLNA	4
GO:0070059	BP	GO:0070059	intrinsic apoptotic signaling pathway in response to endoplasmic reticulum stress	4/249	63/18723	0.009851423	0.03810092	0.021804462	XBP1/CEBPB/BCL2L1/BCL2	4
GO:0043502	BP	GO:0043502	regulation of muscle adaptation	5/249	98/18723	0.009966764	0.038486684	0.022025228	PPARGC1A/SMAD3/YY1/GSK3A/HDAC4	5
GO:1904029	BP	GO:1904029	regulation of cyclin-dependent protein kinase activity	5/249	98/18723	0.009966764	0.038486684	0.022025228	CDKN2A/ADAM17/CCNA2/CDKN1A/CDKN1B	5
GO:0072521	BP	GO:0072521	purine-containing compound metabolic process	12/249	416/18723	0.010071217	0.03885962	0.022238652	H19/PPARGC1A/TGFB1/FBP1/FOXK2/GPI/EPHA2/PTHLH/PRKAA2/ENO1/FASN/HDAC4	12
GO:0050684	BP	GO:0050684	regulation of mRNA processing	6/249	137/18723	0.010090696	0.038904362	0.022264257	CIRBP/NCL/FMR1/QKI/KHDRBS1/CPEB1	6
GO:0006417	BP	GO:0006417	regulation of translation	13/249	468/18723	0.010150526	0.039104486	0.022378784	CIRBP/YBX1/AKT2/ERBB2/NCL/EIF4G1/FMR1/ANG/TYMS/QKI/MAPK3/KHDRBS1/CPEB1	13
GO:0001936	BP	GO:0001936	regulation of endothelial cell proliferation	7/249	179/18723	0.010184601	0.039144086	0.022401447	ADAM17/STAT1/TNFSF12/TGFBR1/ANG/PGF/ITGB3	7
GO:0007416	BP	GO:0007416	synapse assembly	7/249	179/18723	0.010184601	0.039144086	0.022401447	EPHB2/EIF4G1/PLXND1/EFNB2/CRKL/NTN1/EPHB3	7
GO:1901991	BP	GO:1901991	negative regulation of mitotic cell cycle phase transition	7/249	179/18723	0.010184601	0.039144086	0.022401447	HMGA2/FHL1/MDM2/BCL2/CDKN1A/EZH2/CDKN1B	7
GO:0006356	BP	GO:0006356	regulation of transcription by RNA polymerase I	3/249	34/18723	0.010261586	0.039256533	0.022465798	ERBB2/NCL/FLNA	3
GO:0010614	BP	GO:0010614	negative regulation of cardiac muscle hypertrophy	3/249	34/18723	0.010261586	0.039256533	0.022465798	SMAD3/YY1/GSK3A	3
GO:0010922	BP	GO:0010922	positive regulation of phosphatase activity	3/249	34/18723	0.010261586	0.039256533	0.022465798	SMAD3/PTPA/JAK2	3
GO:0043516	BP	GO:0043516	regulation of DNA damage response, signal transduction by p53 class mediator	3/249	34/18723	0.010261586	0.039256533	0.022465798	KMT5A/SNAI1/MDM2	3
GO:0048741	BP	GO:0048741	skeletal muscle fiber development	3/249	34/18723	0.010261586	0.039256533	0.022465798	SKI/BCL2/HDAC4	3
GO:0098751	BP	GO:0098751	bone cell development	3/249	34/18723	0.010261586	0.039256533	0.022465798	NOTCH2/SRF/FBXW7	3
GO:0021549	BP	GO:0021549	cerebellum development	5/249	99/18723	0.01038612	0.039574906	0.022647997	PPARGC1A/FOXC1/NCSTN/CRKL/EZH2	5
GO:0042100	BP	GO:0042100	B cell proliferation	5/249	99/18723	0.01038612	0.039574906	0.022647997	EPHB2/LEF1/BCL2/CDKN1A/AHR	5
GO:0060996	BP	GO:0060996	dendritic spine development	5/249	99/18723	0.01038612	0.039574906	0.022647997	EPHB2/HDAC6/HDAC2/FMR1/EPHB3	5
GO:0030858	BP	GO:0030858	positive regulation of epithelial cell differentiation	4/249	64/18723	0.010400943	0.039574906	0.022647997	LIF/NCOA3/FOXC1/SERPINE1	4
GO:0030888	BP	GO:0030888	regulation of B cell proliferation	4/249	64/18723	0.010400943	0.039574906	0.022647997	EPHB2/BCL2/CDKN1A/AHR	4
GO:0045670	BP	GO:0045670	regulation of osteoclast differentiation	4/249	64/18723	0.010400943	0.039574906	0.022647997	PIK3R1/CEBPB/NOTCH2/FBXW7	4
GO:0045995	BP	GO:0045995	regulation of embryonic development	4/249	64/18723	0.010400943	0.039574906	0.022647997	SOX17/FOXA2/NODAL/LAMA5	4
GO:1903322	BP	GO:1903322	positive regulation of protein modification by small protein conjugation or removal	6/249	138/18723	0.010435452	0.039660321	0.022696878	SENP2/HDAC3/SPHK1/GSK3A/FBXW7/HDAC4	6
GO:0071897	BP	GO:0071897	DNA biosynthetic process	7/249	180/18723	0.010480372	0.039660321	0.022696878	MYC/TYMS/GRHL2/MAPK3/CDKN1A/PRKCQ/SPHK1	7
GO:0010454	BP	GO:0010454	negative regulation of cell fate commitment	2/249	12/18723	0.010648414	0.039660321	0.022696878	SPDEF/LOXL3	2
GO:0032926	BP	GO:0032926	negative regulation of activin receptor signaling pathway	2/249	12/18723	0.010648414	0.039660321	0.022696878	SKI/ACVR1	2
GO:0033127	BP	GO:0033127	regulation of histone phosphorylation	2/249	12/18723	0.010648414	0.039660321	0.022696878	FMR1/MAPK3	2
GO:0042118	BP	GO:0042118	endothelial cell activation	2/249	12/18723	0.010648414	0.039660321	0.022696878	HOXA9/TGFBR1	2
GO:0045605	BP	GO:0045605	negative regulation of epidermal cell differentiation	2/249	12/18723	0.010648414	0.039660321	0.022696878	GRHL2/EZH2	2
GO:0045683	BP	GO:0045683	negative regulation of epidermis development	2/249	12/18723	0.010648414	0.039660321	0.022696878	GRHL2/EZH2	2
GO:0048742	BP	GO:0048742	regulation of skeletal muscle fiber development	2/249	12/18723	0.010648414	0.039660321	0.022696878	BCL2/HDAC4	2
GO:0060442	BP	GO:0060442	branching involved in prostate gland morphogenesis	2/249	12/18723	0.010648414	0.039660321	0.022696878	ESR1/BMP7	2
GO:0060788	BP	GO:0060788	ectodermal placode formation	2/249	12/18723	0.010648414	0.039660321	0.022696878	HDAC2/HDAC1	2
GO:0061052	BP	GO:0061052	negative regulation of cell growth involved in cardiac muscle cell development	2/249	12/18723	0.010648414	0.039660321	0.022696878	YY1/GSK3A	2
GO:0061307	BP	GO:0061307	cardiac neural crest cell differentiation involved in heart development	2/249	12/18723	0.010648414	0.039660321	0.022696878	MAPK3/BMP7	2
GO:0061308	BP	GO:0061308	cardiac neural crest cell development involved in heart development	2/249	12/18723	0.010648414	0.039660321	0.022696878	MAPK3/BMP7	2
GO:0061620	BP	GO:0061620	glycolytic process through glucose-6-phosphate	2/249	12/18723	0.010648414	0.039660321	0.022696878	FOXK2/ENO1	2
GO:0070493	BP	GO:0070493	thrombin-activated receptor signaling pathway	2/249	12/18723	0.010648414	0.039660321	0.022696878	F2RL2/HPGD	2
GO:0071697	BP	GO:0071697	ectodermal placode morphogenesis	2/249	12/18723	0.010648414	0.039660321	0.022696878	HDAC2/HDAC1	2
GO:0072182	BP	GO:0072182	regulation of nephron tubule epithelial cell differentiation	2/249	12/18723	0.010648414	0.039660321	0.022696878	STAT1/LIF	2
GO:0072376	BP	GO:0072376	protein activation cascade	2/249	12/18723	0.010648414	0.039660321	0.022696878	FBLN1/FN1	2
GO:0072683	BP	GO:0072683	T cell extravasation	2/249	12/18723	0.010648414	0.039660321	0.022696878	F11R/CRKL	2
GO:0072711	BP	GO:0072711	cellular response to hydroxyurea	2/249	12/18723	0.010648414	0.039660321	0.022696878	FMR1/TIMELESS	2
GO:1901503	BP	GO:1901503	ether biosynthetic process	2/249	12/18723	0.010648414	0.039660321	0.022696878	FASN/PLA2G4A	2
GO:1904748	BP	GO:1904748	regulation of apoptotic process involved in development	2/249	12/18723	0.010648414	0.039660321	0.022696878	FOXC1/BMP7	2
GO:1905214	BP	GO:1905214	regulation of RNA binding	2/249	12/18723	0.010648414	0.039660321	0.022696878	EIF4G1/FMR1	2
GO:1905666	BP	GO:1905666	regulation of protein localization to endosome	2/249	12/18723	0.010648414	0.039660321	0.022696878	MSN/EZR	2
GO:2000303	BP	GO:2000303	regulation of ceramide biosynthetic process	2/249	12/18723	0.010648414	0.039660321	0.022696878	SPHK1/SIRT3	2
GO:2000727	BP	GO:2000727	positive regulation of cardiac muscle cell differentiation	2/249	12/18723	0.010648414	0.039660321	0.022696878	TGFB1/EFNB2	2
GO:2001204	BP	GO:2001204	regulation of osteoclast development	2/249	12/18723	0.010648414	0.039660321	0.022696878	NOTCH2/FBXW7	2
GO:0030216	BP	GO:0030216	keratinocyte differentiation	6/249	139/18723	0.010788491	0.040151737	0.022978107	EPHA2/NCOA3/GRHL2/IRF6/FOXC1/TXNIP	6
GO:0060840	BP	GO:0060840	artery development	5/249	100/18723	0.010817407	0.040229014	0.023022331	TGFBR1/PLXND1/FOXC1/HPGD/SRF	5
GO:0045682	BP	GO:0045682	regulation of epidermis development	4/249	65/18723	0.010969918	0.040734797	0.023311782	NCOA3/GRHL2/FOXC1/EZH2	4
GO:0048645	BP	GO:0048645	animal organ formation	4/249	65/18723	0.010969918	0.040734797	0.023311782	SOX17/MAPK3/BMP7/AXIN2	4
GO:0034249	BP	GO:0034249	negative regulation of cellular amide metabolic process	9/249	273/18723	0.011088155	0.04108879	0.023514365	CIRBP/YBX1/NCL/EIF4G1/FMR1/ANG/TYMS/CPEB1/SPHK1	9
GO:0098742	BP	GO:0098742	cell-cell adhesion via plasma-membrane adhesion molecules	9/249	273/18723	0.011088155	0.04108879	0.023514365	L1CAM/CLDN1/AJUBA/MAPK14/MAPK7/CLDN4/ACVR1/CDH5/BSG	9
GO:0035633	BP	GO:0035633	maintenance of blood-brain barrier	3/249	35/18723	0.011115205	0.04108879	0.023514365	CLDN1/F11R/CDH5	3
GO:0039694	BP	GO:0039694	viral RNA genome replication	3/249	35/18723	0.011115205	0.04108879	0.023514365	TRIM28/HMGA2/FMR1	3
GO:0046627	BP	GO:0046627	negative regulation of insulin receptor signaling pathway	3/249	35/18723	0.011115205	0.04108879	0.023514365	SOCS3/PRKCQ/GSK3A	3
GO:1905207	BP	GO:1905207	regulation of cardiocyte differentiation	3/249	35/18723	0.011115205	0.04108879	0.023514365	TGFB1/SOX17/EFNB2	3
GO:0007159	BP	GO:0007159	leukocyte cell-cell adhesion	11/249	371/18723	0.011152504	0.041195814	0.023575613	XBP1/LOXL3/MSN/ERBB2/CEBPB/EZR/LEF1/F11R/PRKCQ/BMP7/MYB	11
GO:0048024	BP	GO:0048024	regulation of mRNA splicing, via spliceosome	5/249	101/18723	0.011260777	0.04156465	0.023786691	CIRBP/NCL/FMR1/QKI/KHDRBS1	5
GO:0002562	BP	GO:0002562	somatic diversification of immune receptors via germline recombination within a single locus	4/249	66/18723	0.011558591	0.042410147	0.024270554	TGFB1/YY1/LEF1/RNF8	4
GO:0016444	BP	GO:0016444	somatic cell DNA recombination	4/249	66/18723	0.011558591	0.042410147	0.024270554	TGFB1/YY1/LEF1/RNF8	4
GO:0030193	BP	GO:0030193	regulation of blood coagulation	4/249	66/18723	0.011558591	0.042410147	0.024270554	EPHB2/HPSE/FOXA2/SERPINE1	4
GO:0042093	BP	GO:0042093	T-helper cell differentiation	4/249	66/18723	0.011558591	0.042410147	0.024270554	LOXL3/LEF1/RORC/MYB	4
GO:0045600	BP	GO:0045600	positive regulation of fat cell differentiation	4/249	66/18723	0.011558591	0.042410147	0.024270554	XBP1/MAPK14/CEBPB/BMP7	4
GO:0046626	BP	GO:0046626	regulation of insulin receptor signaling pathway	4/249	66/18723	0.011558591	0.042410147	0.024270554	PIK3R1/SOCS3/PRKCQ/GSK3A	4
GO:0072678	BP	GO:0072678	T cell migration	4/249	66/18723	0.011558591	0.042410147	0.024270554	ADAM17/MSN/F11R/CRKL	4
GO:2000573	BP	GO:2000573	positive regulation of DNA biosynthetic process	4/249	66/18723	0.011558591	0.042410147	0.024270554	MYC/GRHL2/MAPK3/PRKCQ	4
GO:0002366	BP	GO:0002366	leukocyte activation involved in immune response	9/249	275/18723	0.011588235	0.042487327	0.024314722	TGFB1/XBP1/LOXL3/NOTCH2/LEF1/RNF8/GAB2/RORC/MYB	9
GO:0035710	BP	GO:0035710	CD4-positive, alpha-beta T cell activation	5/249	102/18723	0.011716383	0.042861637	0.024528934	LOXL3/LEF1/PRKCQ/RORC/MYB	5
GO:1902106	BP	GO:1902106	negative regulation of leukocyte differentiation	5/249	102/18723	0.011716383	0.042861637	0.024528934	LOXL3/PIK3R1/MYC/ERBB2/FBXW7	5
GO:1902749	BP	GO:1902749	regulation of cell cycle G2/M phase transition	5/249	102/18723	0.011716383	0.042861637	0.024528934	AURKA/HMGA2/BRD4/FHL1/CDKN1A	5
GO:0003230	BP	GO:0003230	cardiac atrium development	3/249	36/18723	0.01200864	0.043607533	0.024955796	NOTCH2/MDM2/ACVR1	3
GO:0014741	BP	GO:0014741	negative regulation of muscle hypertrophy	3/249	36/18723	0.01200864	0.043607533	0.024955796	SMAD3/YY1/GSK3A	3
GO:0030224	BP	GO:0030224	monocyte differentiation	3/249	36/18723	0.01200864	0.043607533	0.024955796	MYC/CTNNBIP1/FASN	3
GO:0036314	BP	GO:0036314	response to sterol	3/249	36/18723	0.01200864	0.043607533	0.024955796	TGFB1/TGFBR1/RORC	3
GO:0045742	BP	GO:0045742	positive regulation of epidermal growth factor receptor signaling pathway	3/249	36/18723	0.01200864	0.043607533	0.024955796	ADAM17/AFAP1L2/FBXW7	3
GO:0070306	BP	GO:0070306	lens fiber cell differentiation	3/249	36/18723	0.01200864	0.043607533	0.024955796	SMAD3/EPHA2/CDKN1B	3
GO:0070873	BP	GO:0070873	regulation of glycogen metabolic process	3/249	36/18723	0.01200864	0.043607533	0.024955796	AKT2/DYRK2/GSK3A	3
GO:0090322	BP	GO:0090322	regulation of superoxide metabolic process	3/249	36/18723	0.01200864	0.043607533	0.024955796	H19/TGFB1/BMP7	3
GO:0097009	BP	GO:0097009	energy homeostasis	3/249	36/18723	0.01200864	0.043607533	0.024955796	PPARGC1A/EIF4G1/PRKAA2	3
GO:1902229	BP	GO:1902229	regulation of intrinsic apoptotic signaling pathway in response to DNA damage	3/249	36/18723	0.01200864	0.043607533	0.024955796	SNAI1/BCL2L1/BCL2	3
GO:0032760	BP	GO:0032760	positive regulation of tumor necrosis factor production	5/249	103/18723	0.01218437	0.043988813	0.025173996	EPHB2/PIK3R1/HDAC2/HDAC1/JAK2	5
GO:0050773	BP	GO:0050773	regulation of dendrite development	5/249	103/18723	0.01218437	0.043988813	0.025173996	BMP7/GSK3A/STK11/CRKL/EZH2	5
GO:0031331	BP	GO:0031331	positive regulation of cellular catabolic process	12/249	427/18723	0.012188323	0.043988813	0.025173996	AKT2/AURKA/MSN/EZR/FMR1/MDM2/MAPK3/PRKAA2/GSK3A/STK11/FBXW7/MAP3K7	12
GO:0032103	BP	GO:0032103	positive regulation of response to external stimulus	12/249	427/18723	0.012188323	0.043988813	0.025173996	TGFB1/SMAD3/ADAM17/CEBPB/TRIM62/FLNA/PDGFD/MAPK3/PGF/SERPINE1/JAK2/MAP3K7	12
GO:0034763	BP	GO:0034763	negative regulation of transmembrane transport	6/249	143/18723	0.012285494	0.043988813	0.025173996	EPHB2/AKT2/FMR1/GSK3A/SLC9A3R1/SRI	6
GO:0062013	BP	GO:0062013	positive regulation of small molecule metabolic process	6/249	143/18723	0.012285494	0.043988813	0.025173996	PPARGC1A/AKT2/DYRK2/SREBF1/PRKAA2/ENO1	6
GO:0070555	BP	GO:0070555	response to interleukin-1	6/249	143/18723	0.012285494	0.043988813	0.025173996	CEBPB/YY1/PRKCI/MAPK3/HDAC4/MAP3K7	6
GO:0022898	BP	GO:0022898	regulation of transmembrane transporter activity	9/249	278/18723	0.012369776	0.043988813	0.025173996	EPHB2/PPARGC1A/ACTN4/FHL1/FMR1/BCL2/STIM1/SLC9A3R1/SRI	9
GO:0120032	BP	GO:0120032	regulation of plasma membrane bounded cell projection assembly	7/249	186/18723	0.012387801	0.043988813	0.025173996	PIK3R1/EPHA2/FMR1/TGFBR1/FSCN1/SRF/HDAC4	7
GO:0003337	BP	GO:0003337	mesenchymal to epithelial transition involved in metanephros morphogenesis	2/249	13/18723	0.012474993	0.043988813	0.025173996	STAT1/LIF	2
GO:0007183	BP	GO:0007183	SMAD protein complex assembly	2/249	13/18723	0.012474993	0.043988813	0.025173996	TGFB1/SMAD3	2
GO:0007567	BP	GO:0007567	parturition	2/249	13/18723	0.012474993	0.043988813	0.025173996	HPGD/NODAL	2
GO:0010755	BP	GO:0010755	regulation of plasminogen activation	2/249	13/18723	0.012474993	0.043988813	0.025173996	ENO1/SERPINE1	2
GO:0032530	BP	GO:0032530	regulation of microvillus organization	2/249	13/18723	0.012474993	0.043988813	0.025173996	EZR/FSCN1	2
GO:0033689	BP	GO:0033689	negative regulation of osteoblast proliferation	2/249	13/18723	0.012474993	0.043988813	0.025173996	SMAD3/BCL2	2
GO:0034112	BP	GO:0034112	positive regulation of homotypic cell-cell adhesion	2/249	13/18723	0.012474993	0.043988813	0.025173996	F11R/JAK2	2
GO:0035331	BP	GO:0035331	negative regulation of hippo signaling	2/249	13/18723	0.012474993	0.043988813	0.025173996	AJUBA/MAPK14	2
GO:0045741	BP	GO:0045741	positive regulation of epidermal growth factor-activated receptor activity	2/249	13/18723	0.012474993	0.043988813	0.025173996	ADAM17/FBXW7	2
GO:0046689	BP	GO:0046689	response to mercury ion	2/249	13/18723	0.012474993	0.043988813	0.025173996	ALAD/BSG	2
GO:0060670	BP	GO:0060670	branching involved in labyrinthine layer morphogenesis	2/249	13/18723	0.012474993	0.043988813	0.025173996	SOCS3/GRHL2	2
GO:0061615	BP	GO:0061615	glycolytic process through fructose-6-phosphate	2/249	13/18723	0.012474993	0.043988813	0.025173996	FOXK2/ENO1	2
GO:0070486	BP	GO:0070486	leukocyte aggregation	2/249	13/18723	0.012474993	0.043988813	0.025173996	MSN/BMP7	2
GO:0071696	BP	GO:0071696	ectodermal placode development	2/249	13/18723	0.012474993	0.043988813	0.025173996	HDAC2/HDAC1	2
GO:0071801	BP	GO:0071801	regulation of podosome assembly	2/249	13/18723	0.012474993	0.043988813	0.025173996	MSN/FSCN1	2
GO:0072710	BP	GO:0072710	response to hydroxyurea	2/249	13/18723	0.012474993	0.043988813	0.025173996	FMR1/TIMELESS	2
GO:0090153	BP	GO:0090153	regulation of sphingolipid biosynthetic process	2/249	13/18723	0.012474993	0.043988813	0.025173996	SPHK1/SIRT3	2
GO:1900103	BP	GO:1900103	positive regulation of endoplasmic reticulum unfolded protein response	2/249	13/18723	0.012474993	0.043988813	0.025173996	XBP1/PIK3R1	2
GO:1903025	BP	GO:1903025	regulation of RNA polymerase II regulatory region sequence-specific DNA binding	2/249	13/18723	0.012474993	0.043988813	0.025173996	LIF/FBXW7	2
GO:1903651	BP	GO:1903651	positive regulation of cytoplasmic transport	2/249	13/18723	0.012474993	0.043988813	0.025173996	MSN/EZR	2
GO:1905038	BP	GO:1905038	regulation of membrane lipid metabolic process	2/249	13/18723	0.012474993	0.043988813	0.025173996	SPHK1/SIRT3	2
GO:0002263	BP	GO:0002263	cell activation involved in immune response	9/249	279/18723	0.012638831	0.043988813	0.025173996	TGFB1/XBP1/LOXL3/NOTCH2/LEF1/RNF8/GAB2/RORC/MYB	9
GO:0106106	BP	GO:0106106	cold-induced thermogenesis	6/249	144/18723	0.012681451	0.043988813	0.025173996	PPARGC1A/ADAM17/CEBPB/HDAC3/STK11/JAK2	6
GO:0120161	BP	GO:0120161	regulation of cold-induced thermogenesis	6/249	144/18723	0.012681451	0.043988813	0.025173996	PPARGC1A/ADAM17/CEBPB/HDAC3/STK11/JAK2	6
GO:0002294	BP	GO:0002294	CD4-positive, alpha-beta T cell differentiation involved in immune response	4/249	68/18723	0.012795966	0.043988813	0.025173996	LOXL3/LEF1/RORC/MYB	4
GO:0009206	BP	GO:0009206	purine ribonucleoside triphosphate biosynthetic process	4/249	68/18723	0.012795966	0.043988813	0.025173996	H19/PPARGC1A/TGFB1/ENO1	4
GO:0042531	BP	GO:0042531	positive regulation of tyrosine phosphorylation of STAT protein	4/249	68/18723	0.012795966	0.043988813	0.025173996	LIF/HDAC2/HDAC1/JAK2	4
GO:0046686	BP	GO:0046686	response to cadmium ion	4/249	68/18723	0.012795966	0.043988813	0.025173996	ALAD/GPI/MAPK3/CDKN1B	4
GO:1900046	BP	GO:1900046	regulation of hemostasis	4/249	68/18723	0.012795966	0.043988813	0.025173996	EPHB2/HPSE/FOXA2/SERPINE1	4
GO:0014904	BP	GO:0014904	myotube cell development	3/249	37/18723	0.012942177	0.043988813	0.025173996	SKI/BCL2/HDAC4	3
GO:0033120	BP	GO:0033120	positive regulation of RNA splicing	3/249	37/18723	0.012942177	0.043988813	0.025173996	CIRBP/PIK3R1/NCL	3
GO:0045616	BP	GO:0045616	regulation of keratinocyte differentiation	3/249	37/18723	0.012942177	0.043988813	0.025173996	NCOA3/GRHL2/FOXC1	3
GO:1900077	BP	GO:1900077	negative regulation of cellular response to insulin stimulus	3/249	37/18723	0.012942177	0.043988813	0.025173996	SOCS3/PRKCQ/GSK3A	3
GO:1902745	BP	GO:1902745	positive regulation of lamellipodium organization	3/249	37/18723	0.012942177	0.043988813	0.025173996	PIK3R1/FSCN1/HDAC4	3
GO:1905332	BP	GO:1905332	positive regulation of morphogenesis of an epithelium	3/249	37/18723	0.012942177	0.043988813	0.025173996	LIF/HOXB7/MAGED1	3
GO:0060491	BP	GO:0060491	regulation of cell projection assembly	7/249	188/18723	0.013075895	0.043988813	0.025173996	PIK3R1/EPHA2/FMR1/TGFBR1/FSCN1/SRF/HDAC4	7
GO:0006470	BP	GO:0006470	protein dephosphorylation	9/249	281/18723	0.013189995	0.043988813	0.025173996	TGFB1/PPM1D/PTP4A2/BCL2/PTPA/STK11/JAK2/PTP4A3/CDH5	9
GO:0003131	BP	GO:0003131	mesodermal-endodermal cell signaling	1/249	1/18723	0.013299151	0.043988813	0.025173996	HMGA2	1
GO:0003142	BP	GO:0003142	cardiogenic plate morphogenesis	1/249	1/18723	0.013299151	0.043988813	0.025173996	SOX17	1
GO:0008039	BP	GO:0008039	synaptic target recognition	1/249	1/18723	0.013299151	0.043988813	0.025173996	YWHAZ	1
GO:0010085	BP	GO:0010085	polarity specification of proximal/distal axis	1/249	1/18723	0.013299151	0.043988813	0.025173996	NODAL	1
GO:0010904	BP	GO:0010904	regulation of UDP-glucose catabolic process	1/249	1/18723	0.013299151	0.043988813	0.025173996	GSK3A	1
GO:0010905	BP	GO:0010905	negative regulation of UDP-glucose catabolic process	1/249	1/18723	0.013299151	0.043988813	0.025173996	GSK3A	1
GO:0014006	BP	GO:0014006	regulation of microglia differentiation	1/249	1/18723	0.013299151	0.043988813	0.025173996	TGFB1	1
GO:0014008	BP	GO:0014008	positive regulation of microglia differentiation	1/249	1/18723	0.013299151	0.043988813	0.025173996	TGFB1	1
GO:0018964	BP	GO:0018964	propylene metabolic process	1/249	1/18723	0.013299151	0.043988813	0.025173996	GRIN1	1
GO:0019050	BP	GO:0019050	suppression by virus of host apoptotic process	1/249	1/18723	0.013299151	0.043988813	0.025173996	BCL2L1	1
GO:0031959	BP	GO:0031959	mineralocorticoid receptor signaling pathway	1/249	1/18723	0.013299151	0.043988813	0.025173996	JAK2	1
GO:0032848	BP	GO:0032848	negative regulation of cellular pH reduction	1/249	1/18723	0.013299151	0.043988813	0.025173996	BCL2	1
GO:0034478	BP	GO:0034478	phosphatidylglycerol catabolic process	1/249	1/18723	0.013299151	0.043988813	0.025173996	PLA2G4A	1
GO:0035406	BP	GO:0035406	histone-tyrosine phosphorylation	1/249	1/18723	0.013299151	0.043988813	0.025173996	JAK2	1
GO:0035409	BP	GO:0035409	histone H3-Y41 phosphorylation	1/249	1/18723	0.013299151	0.043988813	0.025173996	JAK2	1
GO:0035490	BP	GO:0035490	regulation of leukotriene production involved in inflammatory response	1/249	1/18723	0.013299151	0.043988813	0.025173996	SERPINE1	1
GO:0035491	BP	GO:0035491	positive regulation of leukotriene production involved in inflammatory response	1/249	1/18723	0.013299151	0.043988813	0.025173996	SERPINE1	1
GO:0036333	BP	GO:0036333	hepatocyte homeostasis	1/249	1/18723	0.013299151	0.043988813	0.025173996	EZH2	1
GO:0038002	BP	GO:0038002	endocrine signaling	1/249	1/18723	0.013299151	0.043988813	0.025173996	KRAS	1
GO:0039526	BP	GO:0039526	modulation by virus of host apoptotic process	1/249	1/18723	0.013299151	0.043988813	0.025173996	BCL2L1	1
GO:0046521	BP	GO:0046521	sphingoid catabolic process	1/249	1/18723	0.013299151	0.043988813	0.025173996	SPHK1	1
GO:0046671	BP	GO:0046671	negative regulation of retinal cell programmed cell death	1/249	1/18723	0.013299151	0.043988813	0.025173996	BCL2	1
GO:0046725	BP	GO:0046725	negative regulation by virus of viral protein levels in host cell	1/249	1/18723	0.013299151	0.043988813	0.025173996	STAT1	1
GO:0048321	BP	GO:0048321	axial mesodermal cell differentiation	1/249	1/18723	0.013299151	0.043988813	0.025173996	NODAL	1
GO:0048322	BP	GO:0048322	axial mesodermal cell fate commitment	1/249	1/18723	0.013299151	0.043988813	0.025173996	NODAL	1
GO:0048327	BP	GO:0048327	axial mesodermal cell fate specification	1/249	1/18723	0.013299151	0.043988813	0.025173996	NODAL	1
GO:0060034	BP	GO:0060034	notochord cell differentiation	1/249	1/18723	0.013299151	0.043988813	0.025173996	EPHA2	1
GO:0060035	BP	GO:0060035	notochord cell development	1/249	1/18723	0.013299151	0.043988813	0.025173996	EPHA2	1
GO:0060460	BP	GO:0060460	left lung morphogenesis	1/249	1/18723	0.013299151	0.043988813	0.025173996	NODAL	1
GO:0060668	BP	GO:0060668	regulation of branching involved in salivary gland morphogenesis by extracellular matrix-epithelial cell signaling	1/249	1/18723	0.013299151	0.043988813	0.025173996	NTN4	1
GO:0060802	BP	GO:0060802	epiblast cell-extraembryonic ectoderm cell signaling involved in anterior/posterior axis specification	1/249	1/18723	0.013299151	0.043988813	0.025173996	NODAL	1
GO:0060806	BP	GO:0060806	negative regulation of cell differentiation involved in embryonic placenta development	1/249	1/18723	0.013299151	0.043988813	0.025173996	SNAI1	1
GO:0060957	BP	GO:0060957	endocardial cell fate commitment	1/249	1/18723	0.013299151	0.043988813	0.025173996	ACVR1	1
GO:0061445	BP	GO:0061445	endocardial cushion cell fate commitment	1/249	1/18723	0.013299151	0.043988813	0.025173996	ACVR1	1
GO:0061767	BP	GO:0061767	negative regulation of lung blood pressure	1/249	1/18723	0.013299151	0.043988813	0.025173996	SMAD3	1
GO:0061772	BP	GO:0061772	xenobiotic transport across blood-nerve barrier	1/249	1/18723	0.013299151	0.043988813	0.025173996	CLDN1	1
GO:0061986	BP	GO:0061986	negative regulation of transcription by glucose	1/249	1/18723	0.013299151	0.043988813	0.025173996	FOXA2	1
GO:0061987	BP	GO:0061987	negative regulation of transcription from RNA polymerase II promoter by glucose	1/249	1/18723	0.013299151	0.043988813	0.025173996	FOXA2	1
GO:0070757	BP	GO:0070757	interleukin-35-mediated signaling pathway	1/249	1/18723	0.013299151	0.043988813	0.025173996	JAK2	1
GO:0070843	BP	GO:0070843	misfolded protein transport	1/249	1/18723	0.013299151	0.043988813	0.025173996	HDAC6	1
GO:0070844	BP	GO:0070844	polyubiquitinated protein transport	1/249	1/18723	0.013299151	0.043988813	0.025173996	HDAC6	1
GO:0070845	BP	GO:0070845	polyubiquitinated misfolded protein transport	1/249	1/18723	0.013299151	0.043988813	0.025173996	HDAC6	1
GO:0070846	BP	GO:0070846	Hsp90 deacetylation	1/249	1/18723	0.013299151	0.043988813	0.025173996	HDAC6	1
GO:0071250	BP	GO:0071250	cellular response to nitrite	1/249	1/18723	0.013299151	0.043988813	0.025173996	PPARGC1A	1
GO:0071301	BP	GO:0071301	cellular response to vitamin B1	1/249	1/18723	0.013299151	0.043988813	0.025173996	MDM2	1
GO:0071879	BP	GO:0071879	positive regulation of adenylate cyclase-activating adrenergic receptor signaling pathway	1/249	1/18723	0.013299151	0.043988813	0.025173996	GSK3A	1
GO:0072308	BP	GO:0072308	negative regulation of metanephric nephron tubule epithelial cell differentiation	1/249	1/18723	0.013299151	0.043988813	0.025173996	STAT1	1
GO:0080033	BP	GO:0080033	response to nitrite	1/249	1/18723	0.013299151	0.043988813	0.025173996	PPARGC1A	1
GO:0090010	BP	GO:0090010	transforming growth factor beta receptor signaling pathway involved in primitive streak formation	1/249	1/18723	0.013299151	0.043988813	0.025173996	NODAL	1
GO:0090095	BP	GO:0090095	regulation of metanephric cap mesenchymal cell proliferation	1/249	1/18723	0.013299151	0.043988813	0.025173996	MYC	1
GO:0090096	BP	GO:0090096	positive regulation of metanephric cap mesenchymal cell proliferation	1/249	1/18723	0.013299151	0.043988813	0.025173996	MYC	1
GO:0097291	BP	GO:0097291	renal phosphate ion absorption	1/249	1/18723	0.013299151	0.043988813	0.025173996	SLC9A3R1	1
GO:0097473	BP	GO:0097473	retinal rod cell apoptotic process	1/249	1/18723	0.013299151	0.043988813	0.025173996	AKT2	1
GO:0106028	BP	GO:0106028	neuron projection retraction	1/249	1/18723	0.013299151	0.043988813	0.025173996	EPHB2	1
GO:1901254	BP	GO:1901254	positive regulation of intracellular transport of viral material	1/249	1/18723	0.013299151	0.043988813	0.025173996	FMR1	1
GO:1901331	BP	GO:1901331	positive regulation of odontoblast differentiation	1/249	1/18723	0.013299151	0.043988813	0.025173996	SERPINE1	1
GO:1901558	BP	GO:1901558	response to metformin	1/249	1/18723	0.013299151	0.043988813	0.025173996	PPARGC1A	1
GO:1901676	BP	GO:1901676	positive regulation of histone H3-K27 acetylation	1/249	1/18723	0.013299151	0.043988813	0.025173996	LIF	1
GO:1901860	BP	GO:1901860	positive regulation of mitochondrial DNA metabolic process	1/249	1/18723	0.013299151	0.043988813	0.025173996	PPARGC1A	1
GO:1902038	BP	GO:1902038	positive regulation of hematopoietic stem cell differentiation	1/249	1/18723	0.013299151	0.043988813	0.025173996	FOXC1	1
GO:1902551	BP	GO:1902551	regulation of catalase activity	1/249	1/18723	0.013299151	0.043988813	0.025173996	SIRT3	1
GO:1902553	BP	GO:1902553	positive regulation of catalase activity	1/249	1/18723	0.013299151	0.043988813	0.025173996	SIRT3	1
GO:1902913	BP	GO:1902913	positive regulation of neuroepithelial cell differentiation	1/249	1/18723	0.013299151	0.043988813	0.025173996	SERPINE1	1
GO:1903544	BP	GO:1903544	response to butyrate	1/249	1/18723	0.013299151	0.043988813	0.025173996	CLDN1	1
GO:1903545	BP	GO:1903545	cellular response to butyrate	1/249	1/18723	0.013299151	0.043988813	0.025173996	CLDN1	1
GO:1904226	BP	GO:1904226	regulation of glycogen synthase activity, transferring glucose-1-phosphate	1/249	1/18723	0.013299151	0.043988813	0.025173996	GSK3A	1
GO:1904227	BP	GO:1904227	negative regulation of glycogen synthase activity, transferring glucose-1-phosphate	1/249	1/18723	0.013299151	0.043988813	0.025173996	GSK3A	1
GO:1904404	BP	GO:1904404	response to formaldehyde	1/249	1/18723	0.013299151	0.043988813	0.025173996	MDM2	1
GO:1904897	BP	GO:1904897	regulation of hepatic stellate cell proliferation	1/249	1/18723	0.013299151	0.043988813	0.025173996	MYB	1
GO:1904899	BP	GO:1904899	positive regulation of hepatic stellate cell proliferation	1/249	1/18723	0.013299151	0.043988813	0.025173996	MYB	1
GO:1905313	BP	GO:1905313	transforming growth factor beta receptor signaling pathway involved in heart development	1/249	1/18723	0.013299151	0.043988813	0.025173996	TGFB1	1
GO:1905364	BP	GO:1905364	regulation of endosomal vesicle fusion	1/249	1/18723	0.013299151	0.043988813	0.025173996	SPHK1	1
GO:1905535	BP	GO:1905535	regulation of eukaryotic translation initiation factor 4F complex assembly	1/249	1/18723	0.013299151	0.043988813	0.025173996	EIF4G1	1
GO:1905537	BP	GO:1905537	positive regulation of eukaryotic translation initiation factor 4F complex assembly	1/249	1/18723	0.013299151	0.043988813	0.025173996	EIF4G1	1
GO:1905590	BP	GO:1905590	fibronectin fibril organization	1/249	1/18723	0.013299151	0.043988813	0.025173996	LOXL3	1
GO:1905610	BP	GO:1905610	regulation of mRNA cap binding	1/249	1/18723	0.013299151	0.043988813	0.025173996	EIF4G1	1
GO:1905612	BP	GO:1905612	positive regulation of mRNA cap binding	1/249	1/18723	0.013299151	0.043988813	0.025173996	EIF4G1	1
GO:1905828	BP	GO:1905828	regulation of prostaglandin catabolic process	1/249	1/18723	0.013299151	0.043988813	0.025173996	HPGD	1
GO:1990922	BP	GO:1990922	hepatic stellate cell proliferation	1/249	1/18723	0.013299151	0.043988813	0.025173996	MYB	1
GO:2000431	BP	GO:2000431	regulation of cytokinesis, actomyosin contractile ring assembly	1/249	1/18723	0.013299151	0.043988813	0.025173996	ECT2	1
GO:2000569	BP	GO:2000569	regulation of T-helper 2 cell activation	1/249	1/18723	0.013299151	0.043988813	0.025173996	PRKCQ	1
GO:2000570	BP	GO:2000570	positive regulation of T-helper 2 cell activation	1/249	1/18723	0.013299151	0.043988813	0.025173996	PRKCQ	1
GO:2000656	BP	GO:2000656	regulation of apolipoprotein binding	1/249	1/18723	0.013299151	0.043988813	0.025173996	MAPK3	1
GO:2000657	BP	GO:2000657	negative regulation of apolipoprotein binding	1/249	1/18723	0.013299151	0.043988813	0.025173996	MAPK3	1
GO:2000685	BP	GO:2000685	positive regulation of cellular response to X-ray	1/249	1/18723	0.013299151	0.043988813	0.025173996	HMGA2	1
GO:2000970	BP	GO:2000970	regulation of detection of glucose	1/249	1/18723	0.013299151	0.043988813	0.025173996	FOXA2	1
GO:2000971	BP	GO:2000971	negative regulation of detection of glucose	1/249	1/18723	0.013299151	0.043988813	0.025173996	FOXA2	1
GO:0002287	BP	GO:0002287	alpha-beta T cell activation involved in immune response	4/249	69/18723	0.013445116	0.044352704	0.025382244	LOXL3/LEF1/RORC/MYB	4
GO:0002293	BP	GO:0002293	alpha-beta T cell differentiation involved in immune response	4/249	69/18723	0.013445116	0.044352704	0.025382244	LOXL3/LEF1/RORC/MYB	4
GO:0009145	BP	GO:0009145	purine nucleoside triphosphate biosynthetic process	4/249	69/18723	0.013445116	0.044352704	0.025382244	H19/PPARGC1A/TGFB1/ENO1	4
GO:1901224	BP	GO:1901224	positive regulation of NIK/NF-kappaB signaling	4/249	69/18723	0.013445116	0.044352704	0.025382244	ACTN4/LIMS1/SPHK1/PTP4A3	4
GO:0019216	BP	GO:0019216	regulation of lipid metabolic process	10/249	331/18723	0.013472241	0.044412499	0.025416464	PPARGC1A/AKT2/TGFB1/GOLM1/SNAI1/SREBF1/SPHK1/RORC/FBXW7/SIRT3	10
GO:0035821	BP	GO:0035821	modulation of process of other organism	5/249	106/18723	0.013664074	0.044954804	0.025726815	HMGA2/FMR1/LEF1/BCL2L1/HDAC1	5
GO:1903707	BP	GO:1903707	negative regulation of hemopoiesis	5/249	106/18723	0.013664074	0.044954804	0.025726815	LOXL3/PIK3R1/MYC/ERBB2/FBXW7	5
GO:2000278	BP	GO:2000278	regulation of DNA biosynthetic process	5/249	106/18723	0.013664074	0.044954804	0.025726815	MYC/GRHL2/MAPK3/CDKN1A/PRKCQ	5
GO:0002683	BP	GO:0002683	negative regulation of immune system process	12/249	434/18723	0.013703925	0.045055877	0.025784657	TGFB1/LOXL3/PIK3R1/MYC/MAPK14/ERBB2/CEBPB/EZR/ISG15/TYRO3/FBXW7/AHR	12
GO:0009755	BP	GO:0009755	hormone-mediated signaling pathway	7/249	190/18723	0.013791058	0.045312165	0.025931326	ESR1/HMGA2/HDAC6/NODAL/BMP7/HDAC1/JAK2	7
GO:0001825	BP	GO:0001825	blastocyst formation	3/249	38/18723	0.013916066	0.045383012	0.02597187	SOX17/SRF/NODAL	3
GO:0010742	BP	GO:0010742	macrophage derived foam cell differentiation	3/249	38/18723	0.013916066	0.045383012	0.02597187	TGFB1/STAT1/ITGB3	3
GO:0033144	BP	GO:0033144	negative regulation of intracellular steroid hormone receptor signaling pathway	3/249	38/18723	0.013916066	0.045383012	0.02597187	HMGA2/NODAL/HDAC1	3
GO:0046676	BP	GO:0046676	negative regulation of insulin secretion	3/249	38/18723	0.013916066	0.045383012	0.02597187	SREBF1/MAP4K4/HDAC1	3
GO:0048713	BP	GO:0048713	regulation of oligodendrocyte differentiation	3/249	38/18723	0.013916066	0.045383012	0.02597187	HDAC2/HDAC1/TP73	3
GO:0072538	BP	GO:0072538	T-helper 17 type immune response	3/249	38/18723	0.013916066	0.045383012	0.02597187	LOXL3/PRKCQ/RORC	3
GO:0090077	BP	GO:0090077	foam cell differentiation	3/249	38/18723	0.013916066	0.045383012	0.02597187	TGFB1/STAT1/ITGB3	3
GO:1901186	BP	GO:1901186	positive regulation of ERBB signaling pathway	3/249	38/18723	0.013916066	0.045383012	0.02597187	ADAM17/AFAP1L2/FBXW7	3
GO:1903580	BP	GO:1903580	positive regulation of ATP metabolic process	3/249	38/18723	0.013916066	0.045383012	0.02597187	PPARGC1A/PRKAA2/ENO1	3
GO:0090068	BP	GO:0090068	positive regulation of cell cycle process	8/249	236/18723	0.013917731	0.045383012	0.02597187	AURKA/ADAM17/BRD4/EIF4G1/ECT2/MDM2/SPHK1/EZH2	8
GO:1902850	BP	GO:1902850	microtubule cytoskeleton organization involved in mitosis	6/249	147/18723	0.013922975	0.045383012	0.02597187	AURKA/FLNA/TACC3/SMC3/PTPA/MYBL2	6
GO:1903531	BP	GO:1903531	negative regulation of secretion by cell	6/249	147/18723	0.013922975	0.045383012	0.02597187	LIF/FMR1/SREBF1/IL11/MAP4K4/HDAC1	6
GO:0022409	BP	GO:0022409	positive regulation of cell-cell adhesion	9/249	284/18723	0.014049985	0.045766782	0.026191495	XBP1/LEF1/FOXA2/F11R/PRKCQ/NODAL/BMP7/JAK2/MYB	9
GO:0031532	BP	GO:0031532	actin cytoskeleton reorganization	5/249	107/18723	0.014183026	0.046139243	0.026404648	EZR/SEMA3E/FLNA/NOTCH2/F11R	5
GO:1903557	BP	GO:1903557	positive regulation of tumor necrosis factor superfamily cytokine production	5/249	107/18723	0.014183026	0.046139243	0.026404648	EPHB2/PIK3R1/HDAC2/HDAC1/JAK2	5
GO:0009117	BP	GO:0009117	nucleotide metabolic process	13/249	489/18723	0.014194706	0.04614682	0.026408984	H19/PPARGC1A/TGFB1/FBP1/FOXK2/GPI/EPHA2/TYMS/PTHLH/PRKAA2/ENO1/FASN/HDAC4	13
GO:0043484	BP	GO:0043484	regulation of RNA splicing	6/249	148/18723	0.014355017	0.046354505	0.026527838	CIRBP/PIK3R1/NCL/FMR1/QKI/KHDRBS1	6
GO:0051384	BP	GO:0051384	response to glucocorticoid	6/249	148/18723	0.014355017	0.046354505	0.026527838	ALAD/KRAS/CLDN1/TYMS/BCL2/CDKN1A	6
GO:0003376	BP	GO:0003376	sphingosine-1-phosphate receptor signaling pathway	2/249	14/18723	0.014427664	0.046354505	0.026527838	EZR/SPHK1	2
GO:0010771	BP	GO:0010771	negative regulation of cell morphogenesis involved in differentiation	2/249	14/18723	0.014427664	0.046354505	0.026527838	ACTN4/FBLN1	2
GO:0014874	BP	GO:0014874	response to stimulus involved in regulation of muscle adaptation	2/249	14/18723	0.014427664	0.046354505	0.026527838	PPARGC1A/HDAC4	2
GO:0022038	BP	GO:0022038	corpus callosum development	2/249	14/18723	0.014427664	0.046354505	0.026527838	EPHB2/EPHB3	2
GO:0043922	BP	GO:0043922	negative regulation by host of viral transcription	2/249	14/18723	0.014427664	0.046354505	0.026527838	HMGA2/HDAC1	2
GO:0045059	BP	GO:0045059	positive thymic T cell selection	2/249	14/18723	0.014427664	0.046354505	0.026527838	SRF/STK11	2
GO:0045472	BP	GO:0045472	response to ether	2/249	14/18723	0.014427664	0.046354505	0.026527838	PPARGC1A/MDM2	2
GO:0048368	BP	GO:0048368	lateral mesoderm development	2/249	14/18723	0.014427664	0.046354505	0.026527838	TEAD2/NODAL	2
GO:0060911	BP	GO:0060911	cardiac cell fate commitment	2/249	14/18723	0.014427664	0.046354505	0.026527838	SOX17/ACVR1	2
GO:0061043	BP	GO:0061043	regulation of vascular wound healing	2/249	14/18723	0.014427664	0.046354505	0.026527838	XBP1/SERPINE1	2
GO:0070986	BP	GO:0070986	left/right axis specification	2/249	14/18723	0.014427664	0.046354505	0.026527838	NOTCH2/EPB41L5	2
GO:0071285	BP	GO:0071285	cellular response to lithium ion	2/249	14/18723	0.014427664	0.046354505	0.026527838	GSK3A/CDKN1B	2
GO:0072160	BP	GO:0072160	nephron tubule epithelial cell differentiation	2/249	14/18723	0.014427664	0.046354505	0.026527838	STAT1/LIF	2
GO:1900025	BP	GO:1900025	negative regulation of substrate adhesion-dependent cell spreading	2/249	14/18723	0.014427664	0.046354505	0.026527838	ACTN4/FBLN1	2
GO:1900037	BP	GO:1900037	regulation of cellular response to hypoxia	2/249	14/18723	0.014427664	0.046354505	0.026527838	AJUBA/ENO1	2
GO:2001171	BP	GO:2001171	positive regulation of ATP biosynthetic process	2/249	14/18723	0.014427664	0.046354505	0.026527838	PPARGC1A/ENO1	2
GO:0043550	BP	GO:0043550	regulation of lipid kinase activity	4/249	71/18723	0.014805399	0.04750627	0.027186972	TGFB1/PIK3R1/SOCS3/PIK3R3	4
GO:0050818	BP	GO:0050818	regulation of coagulation	4/249	71/18723	0.014805399	0.04750627	0.027186972	EPHB2/HPSE/FOXA2/SERPINE1	4
GO:0031507	BP	GO:0031507	heterochromatin assembly	3/249	39/18723	0.014930527	0.047783496	0.027345623	TRIM28/HMGA2/HDAC1	3
GO:0046621	BP	GO:0046621	negative regulation of organ growth	3/249	39/18723	0.014930527	0.047783496	0.027345623	YY1/GSK3A/TP73	3
GO:1902742	BP	GO:1902742	apoptotic process involved in development	3/249	39/18723	0.014930527	0.047783496	0.027345623	LEF1/FOXC1/BMP7	3
GO:2000249	BP	GO:2000249	regulation of actin cytoskeleton reorganization	3/249	39/18723	0.014930527	0.047783496	0.027345623	SEMA3E/NOTCH2/F11R	3
GO:0140014	BP	GO:0140014	mitotic nuclear division	9/249	287/18723	0.014950831	0.047817468	0.027365065	AURKA/FLNA/KMT5A/TACC3/SMC3/SPHK1/BMP7/MYBL2/CDKN1B	9
GO:0032886	BP	GO:0032886	regulation of microtubule-based process	8/249	240/18723	0.015257202	0.048765732	0.027907739	AURKA/ERBB2/HDAC6/TACC3/PRKAA2/STK11/CDKN1B/CDH5	8
GO:0000271	BP	GO:0000271	polysaccharide biosynthetic process	4/249	72/18723	0.015516934	0.049531739	0.028346111	AKT2/TGFB1/DYRK2/GSK3A	4
GO:0042246	BP	GO:0042246	tissue regeneration	4/249	72/18723	0.015516934	0.049531739	0.028346111	CDKN1A/KLK6/EZH2/CDKN1B	4
GO:0060047	BP	GO:0060047	heart contraction	8/249	241/18723	0.0156062	0.049784485	0.028490753	FLNA/MDM2/SREBF1/BVES/GSK3A/JAK2/SRI/HDAC4	8
GO:0006631	BP	GO:0006631	fatty acid metabolic process	11/249	390/18723	0.015661837	0.049929694	0.028573854	PPARGC1A/AKT2/XBP1/MAPK14/QKI/MAPK3/SREBF1/HPGD/PRKAA2/FASN/PLA2G4A	11
GO:0030073	BP	GO:0030073	insulin secretion	7/249	195/18723	0.015700966	0.049976982	0.028600916	FOXA2/SREBF1/MAP4K4/HDAC1/SIRT3/JAK2/SRI	7
GO:0043535	BP	GO:0043535	regulation of blood vessel endothelial cell migration	6/249	151/18723	0.015707052	0.049976982	0.028600916	TGFB1/ADAM17/EPHA2/CARD10/MAP3K3/FBXW7	6
GO:1904064	BP	GO:1904064	positive regulation of cation transmembrane transport	6/249	151/18723	0.015707052	0.049976982	0.028600916	EPHB2/ACTN4/FLNA/STIM1/SRI/KCNN4	6
GO:0005925	CC	GO:0005925	focal adhesion	31/252	418/19550	3.73E-15	1.27E-12	8.91E-13	L1CAM/ACTN4/PAK4/KRAS/NUMB/AJUBA/ADAM17/LIMS1/MSN/LASP1/ITGB6/EPHA2/GNA13/FHL1/EZR/FERMT2/FLNA/EPB41L5/MCAM/MAPK3/G3BP1/NCSTN/EFNB2/SENP1/MAP4K4/ITGB3/JAK2/MRC2/YWHAZ/TNS1/BSG	31
GO:0030055	CC	GO:0030055	cell-substrate junction	31/252	425/19550	5.88E-15	1.27E-12	8.91E-13	L1CAM/ACTN4/PAK4/KRAS/NUMB/AJUBA/ADAM17/LIMS1/MSN/LASP1/ITGB6/EPHA2/GNA13/FHL1/EZR/FERMT2/FLNA/EPB41L5/MCAM/MAPK3/G3BP1/NCSTN/EFNB2/SENP1/MAP4K4/ITGB3/JAK2/MRC2/YWHAZ/TNS1/BSG	31
GO:0005911	CC	GO:0005911	cell-cell junction	25/252	494/19550	6.41E-09	9.25E-07	6.47E-07	PAK4/SLC2A1/PIK3R1/CLDN1/AJUBA/ADAM17/PARD3/LIMS1/EPHA2/ECT2/TGFBR1/FERMT2/FLNA/PRKCI/EPB41L5/GRHL2/F11R/MARVELD3/NDRG1/FSCN1/CLDN4/EFNB2/BVES/ITGB3/CDH5	25
GO:0005667	CC	GO:0005667	transcription regulator complex	22/252	413/19550	2.19E-08	2.37E-06	1.66E-06	HDGF/SOX17/TRIM28/SMAD3/AJUBA/TLE4/CEBPB/YY1/HOXA9/HDAC2/LEF1/HDAC3/TEAD2/TLE1/SKI/HOXA10/E2F1/HDAC1/SMAD9/HDAC4/AHR/TEAD1	22
GO:0045120	CC	GO:0045120	pronucleus	5/252	13/19550	4.05E-07	3.50E-05	2.45E-05	AURKA/SLC2A1/CCNA2/EZH2/TET3	5
GO:0070160	CC	GO:0070160	tight junction	11/252	129/19550	9.15E-07	6.60E-05	4.62E-05	CLDN1/PARD3/EPHA2/ECT2/TGFBR1/PRKCI/F11R/MARVELD3/CLDN4/BVES/CDH5	11
GO:0005923	CC	GO:0005923	bicellular tight junction	10/252	122/19550	4.12E-06	0.00025505	0.000178569	CLDN1/PARD3/ECT2/TGFBR1/PRKCI/F11R/MARVELD3/CLDN4/BVES/CDH5	10
GO:0031258	CC	GO:0031258	lamellipodium membrane	5/252	22/19550	7.53E-06	0.000407446	0.000285266	EPHA2/FERMT2/PLXND1/SLC39A6/ITGB3	5
GO:0031253	CC	GO:0031253	cell projection membrane	16/252	346/19550	1.17E-05	0.000562358	0.000393726	AKT2/ADAM17/GPI/MSN/EPHA2/GNA13/EZR/FERMT2/PLXND1/EPB41L5/SLC39A6/EHD1/FSCN1/BVES/ITGB3/SLC9A3R1	16
GO:0043296	CC	GO:0043296	apical junction complex	10/252	145/19550	1.90E-05	0.000824571	0.00057731	CLDN1/PARD3/ECT2/TGFBR1/PRKCI/F11R/MARVELD3/CLDN4/BVES/CDH5	10
GO:0005604	CC	GO:0005604	basement membrane	8/252	96/19550	3.40E-05	0.001339472	0.00093781	COL8A2/NTN4/ANG/FBLN1/FN1/COL8A1/NTN1/LAMA5	8
GO:0005938	CC	GO:0005938	cell cortex	14/252	308/19550	4.98E-05	0.001797369	0.001258398	AKT2/ACTN4/SLC2A1/PARD3/NCL/LASP1/EZR/ECT2/FERMT2/FLNA/STIM1/FSCN1/SCIN/ENO1	14
GO:0010494	CC	GO:0010494	cytoplasmic stress granule	7/252	76/19550	5.58E-05	0.001857865	0.001300754	CIRBP/YBX1/EIF4G1/FMR1/G3BP1/PRKAA2/MCRIP1	7
GO:0090575	CC	GO:0090575	RNA polymerase II transcription regulator complex	10/252	168/19550	6.70E-05	0.002073366	0.001451633	TRIM28/SMAD3/TLE4/CEBPB/LEF1/TEAD2/TLE1/E2F1/SMAD9/TEAD1	10
GO:0045121	CC	GO:0045121	membrane raft	14/252	335/19550	0.000121762	0.003295177	0.002307064	SLC2A1/KRAS/ADAM17/HDAC6/EZR/HPSE/TGFBR1/MAPK3/STIM1/BVES/TDGF1/SLC9A3R1/JAK2/BSG	14
GO:0098857	CC	GO:0098857	membrane microdomain	14/252	335/19550	0.000121762	0.003295177	0.002307064	SLC2A1/KRAS/ADAM17/HDAC6/EZR/HPSE/TGFBR1/MAPK3/STIM1/BVES/TDGF1/SLC9A3R1/JAK2/BSG	14
GO:0001939	CC	GO:0001939	female pronucleus	3/252	9/19550	0.000167858	0.004040322	0.002828766	SLC2A1/CCNA2/TET3	3
GO:0031091	CC	GO:0031091	platelet alpha granule	7/252	91/19550	0.000175343	0.004040322	0.002828766	TGFB1/ACTN4/CYB5R1/FN1/ITGB3/SERPINE1/OLA1	7
GO:0045177	CC	GO:0045177	apical part of cell	16/252	435/19550	0.000177289	0.004040322	0.002828766	SLC2A1/NUMB/CLDN1/ADAM17/PARD3/MSN/ERBB2/F2RL2/EZR/PRKCI/CLDN4/STK26/FN1/TDGF1/SLC9A3R1/ACVR1	16
GO:0071141	CC	GO:0071141	SMAD protein complex	3/252	10/19550	0.000237515	0.005142199	0.003600227	SMAD3/HMGA2/SMAD9	3
GO:0034774	CC	GO:0034774	secretory granule lumen	13/252	322/19550	0.000296253	0.005608039	0.003926377	TGFB1/ACTN4/ALAD/GPI/MAPK14/TIMP2/HPSE/ARMC8/FN1/PCSK1/SERPINE1/FAM3C/OLA1	13
GO:0016324	CC	GO:0016324	apical plasma membrane	14/252	367/19550	0.000311071	0.005608039	0.003926377	SLC2A1/CLDN1/ADAM17/PARD3/MSN/ERBB2/F2RL2/EZR/PRKCI/CLDN4/STK26/FN1/TDGF1/SLC9A3R1	14
GO:0030877	CC	GO:0030877	beta-catenin destruction complex	3/252	11/19550	0.000323476	0.005608039	0.003926377	CTNNBIP1/GSK3A/AXIN2	3
GO:1990124	CC	GO:1990124	messenger ribonucleoprotein complex	3/252	11/19550	0.000323476	0.005608039	0.003926377	YBX1/FMR1/CPEB1	3
GO:0060205	CC	GO:0060205	cytoplasmic vesicle lumen	13/252	325/19550	0.00032379	0.005608039	0.003926377	TGFB1/ACTN4/ALAD/GPI/MAPK14/TIMP2/HPSE/ARMC8/FN1/PCSK1/SERPINE1/FAM3C/OLA1	13
GO:0031983	CC	GO:0031983	vesicle lumen	13/252	327/19550	0.000343337	0.005717874	0.004003276	TGFB1/ACTN4/ALAD/GPI/MAPK14/TIMP2/HPSE/ARMC8/FN1/PCSK1/SERPINE1/FAM3C/OLA1	13
GO:0000792	CC	GO:0000792	heterochromatin	6/252	73/19550	0.000357476	0.00573285	0.004013762	CDKN2A/TRIM28/HMGA2/SNAI1/FOXC1/HDAC1	6
GO:0031528	CC	GO:0031528	microvillus membrane	4/252	27/19550	0.000374602	0.005792956	0.004055844	MSN/EZR/ITGB3/SLC9A3R1	4
GO:0031252	CC	GO:0031252	cell leading edge	15/252	422/19550	0.000404098	0.006033602	0.004224328	AKT2/APBB1/AJUBA/ADAM17/EPHA2/HDAC6/EZR/FERMT2/PRKCI/PLXND1/EPB41L5/SLC39A6/FSCN1/ITGB3/SLC9A3R1	15
GO:0150034	CC	GO:0150034	distal axon	12/252	294/19550	0.000456937	0.006157085	0.004310783	L1CAM/APBB1/PARD3/TIMP2/FMR1/NDRG2/ANG/FLNA/ELK1/FSCN1/GRIN1/SRI	12
GO:0030175	CC	GO:0030175	filopodium	7/252	107/19550	0.000474648	0.006157085	0.004310783	APBB1/MSN/EZR/FMR1/FSCN1/ITGB3/SLC9A3R1	7
GO:0031523	CC	GO:0031523	Myb complex	2/252	3/19550	0.000492272	0.006157085	0.004310783	FLNA/MYBL2	2
GO:0035985	CC	GO:0035985	senescence-associated heterochromatin focus	2/252	3/19550	0.000492272	0.006157085	0.004310783	CDKN2A/HMGA2	2
GO:0140552	CC	GO:0140552	TEAD-YAP complex	2/252	3/19550	0.000492272	0.006157085	0.004310783	TEAD2/TEAD1	2
GO:0030426	CC	GO:0030426	growth cone	9/252	177/19550	0.000497686	0.006157085	0.004310783	L1CAM/APBB1/PARD3/TIMP2/FMR1/NDRG2/ANG/FLNA/FSCN1	9
GO:0042470	CC	GO:0042470	melanosome	7/252	109/19550	0.00053072	0.006210858	0.004348431	SLC2A1/GNA13/NCSTN/ITGB3/FASN/YWHAZ/BSG	7
GO:0048770	CC	GO:0048770	pigment granule	7/252	109/19550	0.00053072	0.006210858	0.004348431	SLC2A1/GNA13/NCSTN/ITGB3/FASN/YWHAZ/BSG	7
GO:1990907	CC	GO:1990907	beta-catenin-TCF complex	3/252	13/19550	0.000550085	0.006239487	0.004368475	TLE4/LEF1/TLE1	3
GO:0031256	CC	GO:0031256	leading edge membrane	9/252	180/19550	0.000561986	0.006239487	0.004368475	AKT2/ADAM17/EPHA2/EZR/FERMT2/PLXND1/EPB41L5/SLC39A6/ITGB3	9
GO:0016363	CC	GO:0016363	nuclear matrix	7/252	111/19550	0.000591942	0.006407772	0.004486297	CEBPB/YY1/LMNB1/SMC3/KAT8/ATXN1/MYB	7
GO:0030427	CC	GO:0030427	site of polarized growth	9/252	183/19550	0.000632943	0.006684491	0.004680038	L1CAM/APBB1/PARD3/TIMP2/FMR1/NDRG2/ANG/FLNA/FSCN1	9
GO:0019898	CC	GO:0019898	extrinsic component of membrane	12/252	309/19550	0.000708964	0.007309081	0.005117334	KRAS/PIK3R1/NUMB/GNA13/EZR/FMR1/SOCS3/PIK3R3/FERMT2/TDGF1/CRKL/CDH5	12
GO:0044853	CC	GO:0044853	plasma membrane raft	7/252	116/19550	0.000769739	0.007751088	0.005426798	SLC2A1/HDAC6/EZR/MAPK3/STIM1/BVES/JAK2	7
GO:0044393	CC	GO:0044393	microspike	2/252	4/19550	0.000976159	0.009392822	0.006576231	EZR/FSCN1	2
GO:1990812	CC	GO:1990812	growth cone filopodium	2/252	4/19550	0.000976159	0.009392822	0.006576231	APBB1/FMR1	2
GO:0036464	CC	GO:0036464	cytoplasmic ribonucleoprotein granule	10/252	236/19550	0.001016023	0.009497567	0.006649567	CIRBP/YBX1/AJUBA/NCL/EIF4G1/FMR1/CPEB1/G3BP1/PRKAA2/MCRIP1	10
GO:0016235	CC	GO:0016235	aggresome	4/252	35/19550	0.001030914	0.009497567	0.006649567	KLF8/HDAC6/PRKCQ/XRN2	4
GO:0005902	CC	GO:0005902	microvillus	6/252	91/19550	0.001154934	0.010418466	0.007294319	TGFB1/MSN/EZR/FSCN1/ITGB3/SLC9A3R1	6
GO:0017053	CC	GO:0017053	transcription repressor complex	5/252	62/19550	0.001216363	0.010748676	0.00752551	HDGF/HDAC3/SKI/HDAC1/HDAC4	5
GO:0062023	CC	GO:0062023	collagen-containing extracellular matrix	14/252	425/19550	0.001301246	0.011268789	0.007889659	L1CAM/TGFB1/COL8A2/HDGF/TIMP2/NTN4/ANG/FBLN1/FN1/BMP7/COL8A1/SERPINE1/NTN1/LAMA5	14
GO:0031143	CC	GO:0031143	pseudopodium	3/252	18/19550	0.001496447	0.012242395	0.008571313	ACTN4/MSN/MAPK3	3
GO:0097440	CC	GO:0097440	apical dendrite	3/252	18/19550	0.001496447	0.012242395	0.008571313	PPARGC1A/FLNA/GSK3A	3
GO:0034399	CC	GO:0034399	nuclear periphery	7/252	130/19550	0.001498492	0.012242395	0.008571313	CEBPB/YY1/LMNB1/SMC3/KAT8/ATXN1/MYB	7
GO:0005912	CC	GO:0005912	adherens junction	8/252	170/19550	0.001664164	0.013344126	0.009342672	PAK4/AJUBA/PARD3/FERMT2/EPB41L5/NDRG1/EFNB2/CDH5	8
GO:0031093	CC	GO:0031093	platelet alpha granule lumen	5/252	67/19550	0.001723287	0.013544254	0.009482788	TGFB1/ACTN4/FN1/SERPINE1/OLA1	5
GO:0035770	CC	GO:0035770	ribonucleoprotein granule	10/252	254/19550	0.001758431	0.013544254	0.009482788	CIRBP/YBX1/AJUBA/NCL/EIF4G1/FMR1/CPEB1/G3BP1/PRKAA2/MCRIP1	10
GO:0032587	CC	GO:0032587	ruffle membrane	6/252	99/19550	0.001782962	0.013544254	0.009482788	AKT2/ADAM17/EPHA2/EZR/EPB41L5/ITGB3	6
GO:0019897	CC	GO:0019897	extrinsic component of plasma membrane	8/252	174/19550	0.001926137	0.014379607	0.010067647	KRAS/NUMB/GNA13/FMR1/FERMT2/TDGF1/CRKL/CDH5	8
GO:0001726	CC	GO:0001726	ruffle	8/252	178/19550	0.002219607	0.016289658	0.011404939	AKT2/ADAM17/EPHA2/EZR/EPB41L5/FSCN1/ITGB3/SLC9A3R1	8
GO:0000118	CC	GO:0000118	histone deacetylase complex	5/252	72/19550	0.002370183	0.01648884	0.011544393	HDAC6/HDAC2/HDAC3/HDAC1/HDAC4	5
GO:0001940	CC	GO:0001940	male pronucleus	2/252	6/19550	0.002399069	0.01648884	0.011544393	CCNA2/TET3	2
GO:0032133	CC	GO:0032133	chromosome passenger complex	2/252	6/19550	0.002399069	0.01648884	0.011544393	AURKA/BIRC5	2
GO:0097136	CC	GO:0097136	Bcl-2 family protein complex	2/252	6/19550	0.002399069	0.01648884	0.011544393	MCL1/BCL2L1	2
GO:0000228	CC	GO:0000228	nuclear chromosome	9/252	227/19550	0.00281454	0.019042122	0.013332032	HMGA2/BRD4/YY1/BIRC5/HDAC2/TIMELESS/SMC3/H2AX/HDAC1	9
GO:0016234	CC	GO:0016234	inclusion body	5/252	76/19550	0.003002387	0.020000516	0.014003035	KLF8/HDAC6/PRKCQ/XRN2/ATXN1	5
GO:0044326	CC	GO:0044326	dendritic spine neck	2/252	7/19550	0.00333018	0.021521906	0.015068212	FMR1/SRI	2
GO:0048179	CC	GO:0048179	activin receptor complex	2/252	7/19550	0.00333018	0.021521906	0.015068212	TGFBR1/ACVR1	2
GO:0071144	CC	GO:0071144	heteromeric SMAD protein complex	2/252	8/19550	0.004402579	0.028034068	0.019627596	SMAD3/SMAD9	2
GO:0005901	CC	GO:0005901	caveola	5/252	84/19550	0.004618068	0.028980051	0.02028991	SLC2A1/HDAC6/MAPK3/BVES/JAK2	5
GO:0030027	CC	GO:0030027	lamellipodium	8/252	202/19550	0.004790221	0.029630942	0.020745621	APBB1/AJUBA/EPHA2/FERMT2/PLXND1/SLC39A6/FSCN1/ITGB3	8
GO:0005942	CC	GO:0005942	phosphatidylinositol 3-kinase complex	3/252	28/19550	0.005464206	0.032840703	0.022992883	PIK3R1/SOCS3/PIK3R3	3
GO:0044295	CC	GO:0044295	axonal growth cone	3/252	28/19550	0.005464206	0.032840703	0.022992883	L1CAM/PARD3/FLNA	3
GO:0005677	CC	GO:0005677	chromatin silencing complex	2/252	9/19550	0.005612499	0.032840703	0.022992883	YY1/EZH2	2
GO:0035098	CC	GO:0035098	ESC/E(Z) complex	2/252	9/19550	0.005612499	0.032840703	0.022992883	HDAC2/EZH2	2
GO:0009925	CC	GO:0009925	basal plasma membrane	9/252	257/19550	0.006302543	0.036386683	0.025475543	SLC2A1/NUMB/CLDN1/MSN/ERBB2/EZR/CLDN4/HPGD/BSG	9
GO:0005635	CC	GO:0005635	nuclear envelope	13/252	468/19550	0.007966881	0.045390256	0.031779248	YBX1/NUCB2/SENP2/SMAD3/LMNB1/BCL2L1/MAPK3/BCL2/SREBF1/TYRO3/SENP1/PLA2G4A/CDH5	13
GO:0098858	CC	GO:0098858	actin-based cell projection	8/252	221/19550	0.00809626	0.04552832	0.031875912	TGFB1/APBB1/MSN/EZR/FMR1/FSCN1/ITGB3/SLC9A3R1	8
GO:0016580	CC	GO:0016580	Sin3 complex	2/252	11/19550	0.008430193	0.046798382	0.032765124	HDAC2/HDAC1	2
GO:0042383	CC	GO:0042383	sarcolemma	6/252	138/19550	0.009046922	0.049586295	0.034717037	SLC2A1/EZR/NCSTN/BVES/SRI/BSG	6
GO:0140297	MF	GO:0140297	DNA-binding transcription factor binding	29/251	394/18368	1.57E-13	1.12E-10	7.68E-11	ESR1/PPARGC1A/TP53BP2/ACTN4/CDKN2A/FBP1/APBB1/MYC/SMAD3/ETS2/TLE4/GMNN/STAT1/MAPK14/CEBPB/HDAC2/NCOA3/NOTCH2/LEF1/HDAC3/SKI/BCL2/ELK1/SRF/HDAC1/SRI/HDAC4/YWHAZ/TP73	29
GO:0045296	MF	GO:0045296	cadherin binding	22/251	332/18368	1.15E-09	4.08E-07	2.80E-07	CIP2A/PAK4/NUMB/STAT1/NOTCH3/LASP1/EPHA2/PCMT1/EZR/FLNA/F11R/EHD1/NDRG1/FSCN1/ENO1/CRKL/FASN/OLA1/ACVR1/CDH5/YWHAZ/BSG	22
GO:0001216	MF	GO:0001216	DNA-binding transcription activator activity	25/251	456/18368	4.04E-09	9.60E-07	6.58E-07	ESR1/SOX17/MYC/SMAD3/FOXK2/CEBPB/HOXB7/YY1/HOXA9/ERG/NFIC/LEF1/GRHL2/IRF6/ELK1/SREBF1/FOXC1/SRF/HOXA10/E2F1/MYBL2/KLF6/MZF1/MYB/TP73	25
GO:0061629	MF	GO:0061629	RNA polymerase II-specific DNA-binding transcription factor binding	20/251	299/18368	5.73E-09	1.02E-06	7.00E-07	ESR1/PPARGC1A/TP53BP2/ACTN4/CDKN2A/FBP1/SMAD3/ETS2/STAT1/MAPK14/CEBPB/HDAC2/NCOA3/NOTCH2/LEF1/HDAC3/ELK1/SRF/HDAC1/HDAC4	20
GO:0001228	MF	GO:0001228	DNA-binding transcription activator activity, RNA polymerase II-specific	24/251	450/18368	1.43E-08	2.04E-06	1.40E-06	ESR1/SOX17/MYC/SMAD3/FOXK2/CEBPB/HOXB7/YY1/HOXA9/ERG/NFIC/LEF1/GRHL2/IRF6/ELK1/SREBF1/FOXC1/SRF/HOXA10/MYBL2/KLF6/MZF1/MYB/TP73	24
GO:0008013	MF	GO:0008013	beta-catenin binding	11/251	85/18368	2.18E-08	2.59E-06	1.78E-06	ESR1/SOX17/NUMB/SMAD3/CTNNBIP1/HDAC6/CBY1/LEF1/SLC9A3R1/AXIN2/CDH5	11
GO:0017136	MF	GO:0017136	NAD-dependent histone deacetylase activity	6/251	15/18368	2.77E-08	2.82E-06	1.93E-06	HDAC6/HDAC2/HDAC3/HDAC1/SIRT3/HDAC4	6
GO:0034979	MF	GO:0034979	NAD-dependent protein deacetylase activity	6/251	16/18368	4.38E-08	3.90E-06	2.67E-06	HDAC6/HDAC2/HDAC3/HDAC1/SIRT3/HDAC4	6
GO:0044389	MF	GO:0044389	ubiquitin-like protein ligase binding	19/251	316/18368	7.65E-08	6.05E-06	4.15E-06	PPARGC1A/AURKA/APBB1/TRIM28/SMAD3/GPI/STAT1/CEBPB/HDAC6/ISG15/MDM2/SKI/BCL2/CDKN1A/TXNIP/RNF8/FBXW7/AXIN2/YWHAZ	19
GO:0031078	MF	GO:0031078	histone deacetylase activity (H3-K14 specific)	5/251	10/18368	1.09E-07	7.06E-06	4.85E-06	HDAC6/HDAC2/HDAC3/HDAC1/HDAC4	5
GO:0032041	MF	GO:0032041	NAD-dependent histone deacetylase activity (H3-K14 specific)	5/251	10/18368	1.09E-07	7.06E-06	4.85E-06	HDAC6/HDAC2/HDAC3/HDAC1/HDAC4	5
GO:0046332	MF	GO:0046332	SMAD binding	10/251	79/18368	1.20E-07	7.10E-06	4.87E-06	SMAD3/HMGA2/YY1/TGFBR1/FERMT2/FLNA/SKI/AXIN2/SMAD9/ACVR1	10
GO:1990841	MF	GO:1990841	promoter-specific chromatin binding	9/251	62/18368	1.55E-07	8.51E-06	5.84E-06	PPARGC1A/TRIM28/SMAD3/STAT1/HDAC2/FOXC1/EZH2/HDAC1/HDAC4	9
GO:0003712	MF	GO:0003712	transcription coregulator activity	23/251	489/18368	2.80E-07	1.33E-05	9.13E-06	PPARGC1A/ACTN4/HDGF/APBB1/TRIM28/AJUBA/TLE4/GMNN/HMGA2/BRD4/TRIM62/MAGED1/NCOA3/HDAC3/KMT5A/USP22/TLE1/ELK1/EZH2/HDAC1/KAT8/HDAC4/ING4	23
GO:0004407	MF	GO:0004407	histone deacetylase activity	6/251	21/18368	2.80E-07	1.33E-05	9.13E-06	HDAC6/HDAC2/HDAC3/HDAC1/SIRT3/HDAC4	6
GO:0001217	MF	GO:0001217	DNA-binding transcription repressor activity	18/251	313/18368	3.29E-07	1.46E-05	1.00E-05	DLX4/ERF/MYC/SMAD3/ETS2/FOXK2/CEBPB/YY1/KLF8/LEF1/SNAI1/SKI/TRPS1/NFIL3/RORC/ENO1/ZBTB33/MZF1	18
GO:0033558	MF	GO:0033558	protein deacetylase activity	6/251	22/18368	3.81E-07	1.51E-05	1.04E-05	HDAC6/HDAC2/HDAC3/HDAC1/SIRT3/HDAC4	6
GO:0004674	MF	GO:0004674	protein serine/threonine kinase activity	20/251	386/18368	3.83E-07	1.51E-05	1.04E-05	AKT2/CDKL2/AURKA/PAK4/DYRK2/MAPK14/BRD4/PPM1D/TGFBR1/MAPK7/PRKCI/MAPK3/MAP3K3/PRKCQ/PRKAA2/MAP4K4/GSK3A/STK11/ACVR1/MAP3K7	20
GO:0019902	MF	GO:0019902	phosphatase binding	14/251	196/18368	5.34E-07	2.00E-05	1.37E-05	PIK3R1/SMAD3/PARD3/STAT1/MAPK14/ERBB2/MAPK3/BCL2/PTPA/SPHK1/SLC9A3R1/CDKN1B/CDH5/KCNN4	14
GO:0031625	MF	GO:0031625	ubiquitin protein ligase binding	17/251	297/18368	7.52E-07	2.68E-05	1.84E-05	PPARGC1A/AURKA/APBB1/TRIM28/SMAD3/GPI/HDAC6/ISG15/MDM2/SKI/BCL2/CDKN1A/TXNIP/RNF8/FBXW7/AXIN2/YWHAZ	17
GO:0001221	MF	GO:0001221	transcription coregulator binding	9/251	78/18368	1.16E-06	3.92E-05	2.69E-05	ESR1/HDGF/SMAD3/STAT1/HDAC6/HDAC3/TEAD2/EZH2/AHR	9
GO:0001227	MF	GO:0001227	DNA-binding transcription repressor activity, RNA polymerase II-specific	17/251	310/18368	1.36E-06	4.39E-05	3.01E-05	DLX4/ERF/MYC/ETS2/FOXK2/CEBPB/YY1/KLF8/LEF1/SNAI1/SKI/TRPS1/NFIL3/RORC/ENO1/ZBTB33/MZF1	17
GO:0051059	MF	GO:0051059	NF-kappaB binding	6/251	29/18368	2.24E-06	6.93E-05	4.75E-05	TP53BP2/CDKN2A/HDAC2/NOTCH2/HDAC3/HDAC1	6
GO:0001222	MF	GO:0001222	transcription corepressor binding	6/251	32/18368	4.13E-06	0.000122408	8.40E-05	ESR1/HDGF/STAT1/HDAC6/HDAC3/EZH2	6
GO:0005178	MF	GO:0005178	integrin binding	11/251	144/18368	4.71E-06	0.00013407	9.20E-05	ACTN4/ADAM17/TIMP2/ITGB6/FERMT2/ISG15/FBLN1/F11R/FN1/ITGB3/LAMA5	11
GO:0005126	MF	GO:0005126	cytokine receptor binding	15/251	271/18368	5.13E-06	0.000140509	9.64E-05	TGFB1/PIK3R1/SMAD3/ADAM17/STAT1/LIF/TNFSF10/TNFSF12/TGFBR1/FERMT2/PGF/IL11/ITGB3/JAK2/CDH5	15
GO:0019903	MF	GO:0019903	protein phosphatase binding	11/251	150/18368	6.98E-06	0.000183938	0.000126179	PIK3R1/PARD3/STAT1/MAPK14/ERBB2/BCL2/PTPA/SPHK1/CDKN1B/CDH5/KCNN4	11
GO:0001618	MF	GO:0001618	virus receptor activity	8/251	76/18368	9.20E-06	0.000233073	0.000159884	CLDN1/ITGB6/EPHA2/F11R/TYRO3/EFNB2/ITGB3/BSG	8
GO:0042826	MF	GO:0042826	histone deacetylase binding	10/251	127/18368	9.79E-06	0.000233073	0.000159884	GMNN/CEBPB/HDAC6/HDAC2/LEF1/HDAC3/SRF/HOXA10/HDAC1/HDAC4	10
GO:0106310	MF	GO:0106310	protein serine kinase activity	17/251	360/18368	1.00E-05	0.000233073	0.000159884	AKT2/CDKL2/AURKA/PAK4/DYRK2/MAPK14/MAPK7/PRKCI/MAPK3/MAP3K3/PRKCQ/STK26/PRKAA2/MAP4K4/GSK3A/STK11/MAP3K7	17
GO:0140272	MF	GO:0140272	exogenous protein binding	8/251	77/18368	1.01E-05	0.000233073	0.000159884	CLDN1/ITGB6/EPHA2/F11R/TYRO3/EFNB2/ITGB3/BSG	8
GO:0003714	MF	GO:0003714	transcription corepressor activity	12/251	187/18368	1.05E-05	0.000233832	0.000160405	HDGF/TRIM28/AJUBA/TLE4/GMNN/HMGA2/HDAC3/KMT5A/TLE1/EZH2/HDAC1/HDAC4	12
GO:0019213	MF	GO:0019213	deacetylase activity	6/251	38/18368	1.17E-05	0.000247509	0.000169788	HDAC6/HDAC2/HDAC3/HDAC1/SIRT3/HDAC4	6
GO:0031490	MF	GO:0031490	chromatin DNA binding	9/251	103/18368	1.18E-05	0.000247509	0.000169788	PPARGC1A/ACTN4/SMAD3/HMGA2/HDAC2/GRHL2/SRF/EZH2/HDAC1	9
GO:0008083	MF	GO:0008083	growth factor activity	11/251	162/18368	1.45E-05	0.000294832	0.00020225	TGFB1/HDGF/GPI/MACC1/LIF/PDGFD/PGF/NODAL/IL11/BMP7/TDGF1	11
GO:0070051	MF	GO:0070051	fibrinogen binding	3/251	5/18368	2.47E-05	0.000488694	0.000335236	FBLN1/ITGB3/CDH5	3
GO:0019199	MF	GO:0019199	transmembrane receptor protein kinase activity	10/251	143/18368	2.76E-05	0.000531694	0.000364734	EPHB2/DYRK2/ERBB2/EPHA2/TGFBR1/DDR1/TYRO3/EPHB3/JAK2/ACVR1	10
GO:0070411	MF	GO:0070411	I-SMAD binding	4/251	14/18368	3.06E-05	0.000573314	0.000393285	SMAD3/TGFBR1/AXIN2/SMAD9	4
GO:0002039	MF	GO:0002039	p53 binding	7/251	66/18368	3.21E-05	0.000585534	0.000401667	TP53BP2/BRD4/KMT5A/MDM2/STK11/HDAC1/TP73	7
GO:0033612	MF	GO:0033612	receptor serine/threonine kinase binding	5/251	29/18368	4.16E-05	0.000740163	0.00050774	MDM2/NODAL/BMP7/TDGF1/CDH5	5
GO:0051434	MF	GO:0051434	BH3 domain binding	3/251	6/18368	4.89E-05	0.000849513	0.000582753	MCL1/BCL2L1/BCL2	3
GO:0016811	MF	GO:0016811	hydrolase activity, acting on carbon-nitrogen (but not peptide) bonds, in linear amides	7/251	71/18368	5.17E-05	0.000876197	0.000601058	GLS/HDAC6/HDAC2/HDAC3/HDAC1/SIRT3/HDAC4	7
GO:0008301	MF	GO:0008301	DNA binding, bending	4/251	18/18368	8.96E-05	0.001483514	0.001017668	HMGA2/LEF1/FOXC1/HMGB3	4
GO:1990782	MF	GO:1990782	protein tyrosine kinase binding	8/251	105/18368	9.68E-05	0.001567051	0.001074973	PIK3R1/PITPNM1/KHDRBS1/GAB2/CRKL/ACVR1/CDH5/MAP3K7	8
GO:0045309	MF	GO:0045309	protein phosphorylated amino acid binding	6/251	56/18368	0.000112413	0.001778618	0.001220105	PIK3R1/SOCS3/PIK3R3/MAPK3/CRKL/FBXW7	6
GO:0097718	MF	GO:0097718	disordered domain specific binding	5/251	36/18368	0.000122102	0.001889931	0.001296464	EZR/NCOA3/TEAD2/MDM2/FN1	5
GO:0000979	MF	GO:0000979	RNA polymerase II core promoter sequence-specific DNA binding	4/251	20/18368	0.000138839	0.002085515	0.001430631	STAT1/CEBPB/EZH2/HDAC1	4
GO:0070851	MF	GO:0070851	growth factor receptor binding	9/251	141/18368	0.000140597	0.002085515	0.001430631	ADAM17/PDGFD/PGF/NCSTN/IL11/ITGB3/SLC9A3R1/JAK2/CDH5	9
GO:0016922	MF	GO:0016922	nuclear receptor binding	9/251	144/18368	0.000164933	0.002396584	0.00164402	ESR1/PPARGC1A/ACTN4/SMAD3/ETS2/STAT1/CEBPB/NCOA3/LEF1	9
GO:0046982	MF	GO:0046982	protein heterodimerization activity	14/251	328/18368	0.00017786	0.002532731	0.001737414	AURKA/XBP1/PIK3R1/SIM2/ERBB2/CEBPB/FMR1/MCL1/SMC3/BCL2L1/BCL2/H2AX/SRI/AHR	14
GO:0004727	MF	GO:0004727	prenylated protein tyrosine phosphatase activity	2/251	2/18368	0.000186	0.002546773	0.001747047	PTP4A2/PTP4A3	2
GO:0035851	MF	GO:0035851	Krueppel-associated box domain binding	2/251	2/18368	0.000186	0.002546773	0.001747047	TRIM28/HDAC1	2
GO:0008046	MF	GO:0008046	axon guidance receptor activity	3/251	9/18368	0.000199294	0.002677311	0.001836594	L1CAM/EPHB2/EPHB3	3
GO:0001046	MF	GO:0001046	core promoter sequence-specific DNA binding	5/251	42/18368	0.000257741	0.00339836	0.002331223	MYC/STAT1/CEBPB/EZH2/HDAC1	5
GO:0070696	MF	GO:0070696	transmembrane receptor protein serine/threonine kinase binding	4/251	24/18368	0.000291698	0.00377616	0.002590388	NODAL/BMP7/TDGF1/CDH5	4
GO:0004714	MF	GO:0004714	transmembrane receptor protein tyrosine kinase activity	8/251	124/18368	0.000306236	0.003893572	0.002670931	EPHB2/DYRK2/ERBB2/EPHA2/DDR1/TYRO3/EPHB3/JAK2	8
GO:0001784	MF	GO:0001784	phosphotyrosine residue binding	5/251	44/18368	0.000321819	0.003950607	0.002710056	PIK3R1/SOCS3/PIK3R3/MAPK3/CRKL	5
GO:0004712	MF	GO:0004712	protein serine/threonine/tyrosine kinase activity	5/251	44/18368	0.000321819	0.003950607	0.002710056	AURKA/DYRK2/MAPK14/MAPK3/PRKAA2	5
GO:0005160	MF	GO:0005160	transforming growth factor beta receptor binding	4/251	25/18368	0.000343554	0.00414594	0.002844051	TGFB1/SMAD3/TGFBR1/FERMT2	4
GO:0051400	MF	GO:0051400	BH domain binding	3/251	11/18368	0.000383614	0.004477595	0.003071562	MCL1/BCL2L1/BCL2	3
GO:0070513	MF	GO:0070513	death domain binding	3/251	11/18368	0.000383614	0.004477595	0.003071562	MCL1/BCL2L1/BCL2	3
GO:0030371	MF	GO:0030371	translation repressor activity	4/251	26/18368	0.000401688	0.004569232	0.003134423	CIRBP/FMR1/TYMS/CPEB1	4
GO:0048018	MF	GO:0048018	receptor ligand activity	17/251	487/18368	0.0004043	0.004569232	0.003134423	TGFB1/HDGF/GPI/MACC1/LIF/TNFSF10/SEMA3E/TNFSF12/PDGFD/PTHLH/CMTM8/PGF/NODAL/IL11/BMP7/TDGF1/FAM3C	17
GO:0030546	MF	GO:0030546	signaling receptor activator activity	17/251	495/18368	0.000486355	0.0054107	0.003711657	TGFB1/HDGF/GPI/MACC1/LIF/TNFSF10/SEMA3E/TNFSF12/PDGFD/PTHLH/CMTM8/PGF/NODAL/IL11/BMP7/TDGF1/FAM3C	17
GO:0004861	MF	GO:0004861	cyclin-dependent protein serine/threonine kinase inhibitor activity	3/251	12/18368	0.000506332	0.005546283	0.003804665	CDKN2A/CDKN1A/CDKN1B	3
GO:0032810	MF	GO:0032810	sterol response element binding	2/251	3/18368	0.000552957	0.00589523	0.004044037	SMAD3/SREBF1	2
GO:0042393	MF	GO:0042393	histone binding	11/251	244/18368	0.000554748	0.00589523	0.004044037	APBB1/MLLT3/STAT1/BRD4/FMR1/LEF1/RNF8/H2AX/JAK2/KAT8/ING4	11
GO:0004713	MF	GO:0004713	protein tyrosine kinase activity	8/251	136/18368	0.000569155	0.005959391	0.004088051	EPHB2/DYRK2/ERBB2/EPHA2/DDR1/TYRO3/EPHB3/JAK2	8
GO:0004707	MF	GO:0004707	MAP kinase activity	3/251	14/18368	0.000820969	0.008232815	0.005647585	MAPK14/MAPK7/MAPK3	3
GO:0005172	MF	GO:0005172	vascular endothelial growth factor receptor binding	3/251	14/18368	0.000820969	0.008232815	0.005647585	PGF/ITGB3/CDH5	3
GO:0035259	MF	GO:0035259	glucocorticoid receptor binding	3/251	14/18368	0.000820969	0.008232815	0.005647585	SMAD3/ETS2/CEBPB	3
GO:0035591	MF	GO:0035591	signaling adaptor activity	6/251	81/18368	0.00084603	0.008366295	0.00573915	PIK3R1/AFAP1L2/CARD10/KHDRBS1/GAB2/CRKL	6
GO:0001223	MF	GO:0001223	transcription coactivator binding	4/251	32/18368	0.000906087	0.008601784	0.005900691	ESR1/SMAD3/TEAD2/AHR	4
GO:0030332	MF	GO:0030332	cyclin binding	4/251	32/18368	0.000906087	0.008601784	0.005900691	HDAC3/CDKN1A/FBXW7/CDKN1B	4
GO:0051721	MF	GO:0051721	protein phosphatase 2A binding	4/251	32/18368	0.000906087	0.008601784	0.005900691	STAT1/BCL2/PTPA/SPHK1	4
GO:0030374	MF	GO:0030374	nuclear receptor coactivator activity	5/251	56/18368	0.000991023	0.009206021	0.006315189	PPARGC1A/ACTN4/NCOA3/USP22/ELK1	5
GO:0003713	MF	GO:0003713	transcription coactivator activity	11/251	262/18368	0.000995595	0.009206021	0.006315189	PPARGC1A/ACTN4/APBB1/TRIM28/BRD4/TRIM62/MAGED1/NCOA3/USP22/ELK1/ING4	11
GO:0035173	MF	GO:0035173	histone kinase activity	3/251	16/18368	0.001237764	0.011155539	0.007652529	AURKA/PRKAA2/JAK2	3
GO:0046935	MF	GO:0046935	1-phosphatidylinositol-3-kinase regulator activity	3/251	16/18368	0.001237764	0.011155539	0.007652529	PIK3R1/SOCS3/PIK3R3	3
GO:0051219	MF	GO:0051219	phosphoprotein binding	6/251	88/18368	0.001305232	0.011616561	0.007968782	PIK3R1/SOCS3/PIK3R3/MAPK3/CRKL/FBXW7	6
GO:0005005	MF	GO:0005005	transmembrane-ephrin receptor activity	3/251	17/18368	0.001487905	0.013078865	0.008971901	EPHB2/EPHA2/EPHB3	3
GO:0005125	MF	GO:0005125	cytokine activity	10/251	235/18368	0.001515592	0.013159776	0.009027404	TGFB1/GPI/LIF/TNFSF10/TNFSF12/CMTM8/NODAL/IL11/BMP7/FAM3C	10
GO:0016810	MF	GO:0016810	hydrolase activity, acting on carbon-nitrogen (but not peptide) bonds	7/251	125/18368	0.001663094	0.014266538	0.009786626	GLS/HDAC6/HDAC2/HDAC3/HDAC1/SIRT3/HDAC4	7
GO:0005025	MF	GO:0005025	transforming growth factor beta receptor activity, type I	2/251	5/18368	0.001810077	0.014645171	0.010046362	TGFBR1/ACVR1	2
GO:0016361	MF	GO:0016361	activin receptor activity, type I	2/251	5/18368	0.001810077	0.014645171	0.010046362	TGFBR1/ACVR1	2
GO:0043125	MF	GO:0043125	ErbB-3 class receptor binding	2/251	5/18368	0.001810077	0.014645171	0.010046362	PIK3R1/ERBB2	2
GO:0070137	MF	GO:0070137	ubiquitin-like protein-specific endopeptidase activity	2/251	5/18368	0.001810077	0.014645171	0.010046362	SENP2/SENP1	2
GO:0070139	MF	GO:0070139	SUMO-specific endopeptidase activity	2/251	5/18368	0.001810077	0.014645171	0.010046362	SENP2/SENP1	2
GO:0005003	MF	GO:0005003	ephrin receptor activity	3/251	19/18368	0.002077934	0.016623476	0.011403449	EPHB2/EPHA2/EPHB3	3
GO:0044325	MF	GO:0044325	transmembrane transporter binding	7/251	133/18368	0.002367224	0.018727371	0.012846689	ACTN4/FHL1/FMR1/FLNA/SRI/CDH5/YWHAZ	7
GO:0035014	MF	GO:0035014	phosphatidylinositol 3-kinase regulator activity	3/251	20/18368	0.002420128	0.018935505	0.012989465	PIK3R1/SOCS3/PIK3R3	3
GO:0002020	MF	GO:0002020	protease binding	7/251	135/18368	0.00257467	0.01992571	0.013668731	TIMP2/BCL2/STIM1/FN1/ITGB3/SERPINE1/SRI	7
GO:0030674	MF	GO:0030674	protein-macromolecule adaptor activity	11/251	296/18368	0.002609389	0.019977258	0.013704092	COL8A2/PIK3R1/AFAP1L2/CARD10/KHDRBS1/FSCN1/NCSTN/GAB2/CRKL/FBXW7/SLC9A3R1	11
GO:0035174	MF	GO:0035174	histone serine kinase activity	2/251	6/18368	0.002690657	0.020380293	0.013980568	AURKA/PRKAA2	2
GO:0019789	MF	GO:0019789	SUMO transferase activity	3/251	24/18368	0.004127386	0.030348126	0.020818348	TRIM28/MDM2/HDAC4	3
GO:0070840	MF	GO:0070840	dynein complex binding	3/251	24/18368	0.004127386	0.030348126	0.020818348	HDAC6/FMR1/SMC3	3
GO:0070888	MF	GO:0070888	E-box binding	4/251	48/18368	0.004134506	0.030348126	0.020818348	MYC/SNAI1/HDAC1/AHR	4
GO:0030971	MF	GO:0030971	receptor tyrosine kinase binding	5/251	78/18368	0.004298217	0.03122786	0.021421832	PIK3R1/PITPNM1/GAB2/CRKL/MAP3K7	5
GO:0008266	MF	GO:0008266	poly(U) RNA binding	3/251	25/18368	0.004643363	0.033060743	0.022679161	FMR1/KHDRBS1/ATXN1	3
GO:0051019	MF	GO:0051019	mitogen-activated protein kinase binding	3/251	25/18368	0.004643363	0.033060743	0.022679161	MAPK14/PPM1D/MAPK7	3
GO:0016538	MF	GO:0016538	cyclin-dependent protein serine/threonine kinase regulator activity	4/251	50/18368	0.004790765	0.033121193	0.022720629	CDKN2A/CCNA2/CDKN1A/CDKN1B	4
GO:0019207	MF	GO:0019207	kinase regulator activity	9/251	233/18368	0.004874104	0.033121193	0.022720629	CDKN2A/PIK3R1/AFAP1L2/CCNA2/SOCS3/PIK3R3/CDKN1A/STK11/CDKN1B	9
GO:0005114	MF	GO:0005114	type II transforming growth factor beta receptor binding	2/251	8/18368	0.004932624	0.033121193	0.022720629	TGFB1/TGFBR1	2
GO:0016929	MF	GO:0016929	SUMO-specific protease activity	2/251	8/18368	0.004932624	0.033121193	0.022720629	SENP2/SENP1	2
GO:0034046	MF	GO:0034046	poly(G) binding	2/251	8/18368	0.004932624	0.033121193	0.022720629	FMR1/ATXN1	2
GO:0070878	MF	GO:0070878	primary miRNA binding	2/251	8/18368	0.004932624	0.033121193	0.022720629	SRF/EZH2	2
GO:0060090	MF	GO:0060090	molecular adaptor activity	12/251	369/18368	0.004977483	0.033121193	0.022720629	COL8A2/PIK3R1/AFAP1L2/EIF4G1/CARD10/KHDRBS1/FSCN1/NCSTN/GAB2/CRKL/FBXW7/SLC9A3R1	12
GO:0004879	MF	GO:0004879	nuclear receptor activity	4/251	52/18368	0.005513577	0.036015292	0.024705936	ESR1/SREBF1/RORC/AHR	4
GO:0098531	MF	GO:0098531	ligand-activated transcription factor activity	4/251	52/18368	0.005513577	0.036015292	0.024705936	ESR1/SREBF1/RORC/AHR	4
GO:0043184	MF	GO:0043184	vascular endothelial growth factor receptor 2 binding	2/251	9/18368	0.006285004	0.040681117	0.027906621	ITGB3/CDH5	2
GO:0001968	MF	GO:0001968	fibronectin binding	3/251	28/18368	0.006417817	0.040798983	0.027987475	LOXL3/FBLN1/ITGB3	3
GO:0008187	MF	GO:0008187	poly-pyrimidine tract binding	3/251	28/18368	0.006417817	0.040798983	0.027987475	FMR1/KHDRBS1/ATXN1	3
GO:0070717	MF	GO:0070717	poly-purine tract binding	3/251	29/18368	0.00708703	0.044654561	0.030632342	FMR1/KHDRBS1/ATXN1	3
GO:0017002	MF	GO:0017002	activin-activated receptor activity	2/251	10/18368	0.007785797	0.047380232	0.032502111	TGFBR1/ACVR1	2
GO:0034713	MF	GO:0034713	type I transforming growth factor beta receptor binding	2/251	10/18368	0.007785797	0.047380232	0.032502111	TGFB1/FERMT2	2
GO:0045294	MF	GO:0045294	alpha-catenin binding	2/251	10/18368	0.007785797	0.047380232	0.032502111	NUMB/AJUBA	2
GO:0070016	MF	GO:0070016	armadillo repeat domain binding	2/251	10/18368	0.007785797	0.047380232	0.032502111	CTNNBIP1/LEF1	2
GO:0016407	MF	GO:0016407	acetyltransferase activity	5/251	91/18368	0.008211924	0.049549913	0.033990478	NCOA3/USP22/SPHK1/FASN/KAT8	5
BP: biological; CC: cell component; MF: molecular function; GeneRatio: a fraction, numerator of which is the number of genes enriched to this GO entry, and denominator of which is the number of all input genes in the enrichment analysis, e.g. genes obtained from DEG analysis; BgRatio: BackgroudRatio, a fraction, denominator of which is the number of GO annotated gene in all human genes encoding p…
