# Supplementary material for: Expression of EMT-related genes in lymph node metastasis in endometrial cancer: a TCGA-based study
Source: World J Surg Oncol. 2023 Feb 22;21:55. doi: 10.1186/s12957-023-02893-2 (PMC9945723; doi:10.1186/s12957-023-02893-2)
Supplement: Supplementary file 4 — Additional file 4: Supplementary table 3. Kyoto Encyclopedia of Genes and Genomes (KEGG) analyses were carried out by 'enrichplot' package. [file 12957_2023_2893_MOESM4_ESM.txt]

Supplementary table 3 Kyoto Encyclopedia of Genes and Genomes (KEGG) analyses were carried out by 'enrichplot' package.
	ID	Description	GeneRatio	BgRatio	pvalue	p.adjust	qvalue	geneID	Count
hsa05220	hsa05220	Chronic myeloid leukemia	20/180	76/8149	9.86E-17	2.29E-14	1.11E-14	208/1029/7040/3845/5295/4609/4088/3066/8503/7046/4193/598/1026/5595/1869/9846/1399/3065/1027/5290	20
hsa05206	hsa05206	MicroRNAs in cancer	31/180	310/8149	8.74E-13	1.01E-10	4.92E-11	1029/2744/10298/3845/5295/4609/8091/4854/2064/3066/7430/8503/4170/4853/4193/5598/596/1026/5595/5581/6624/1869/2146/3690/1399/3065/1027/5290/9759/27250/672	31
hsa01522	hsa01522	Endocrine resistance	18/180	98/8149	2.96E-12	2.29E-10	1.11E-10	2099/208/1029/3845/5295/1432/4854/2064/8202/8503/4853/4193/596/1026/5595/1869/1027/5290	18
hsa04933	hsa04933	AGE-RAGE signaling pathway in diabetic complications	17/180	100/8149	4.49E-11	2.60E-09	1.26E-09	208/7040/3845/5295/4088/6772/1432/8503/7046/596/5595/5581/2335/5054/1027/3717/5290	17
hsa05212	hsa05212	Pancreatic cancer	15/180	76/8149	7.11E-11	3.30E-09	1.60E-09	208/1029/7040/3845/5295/4088/6772/2064/8503/7046/598/1026/5595/1869/5290	15
hsa04919	hsa04919	Thyroid hormone signaling pathway	18/180	121/8149	1.18E-10	4.57E-09	2.22E-09	2099/208/3845/6513/5295/4609/6772/4854/3066/8202/8503/4853/4193/8841/5595/3690/3065/5290	18
hsa05161	hsa05161	Hepatitis B	20/180	162/8149	3.29E-10	1.09E-08	5.30E-09	208/7040/3845/5295/4609/4088/6772/1432/890/332/8503/7046/596/1026/5595/2002/1869/3717/5290/6885	20
hsa05210	hsa05210	Colorectal cancer	15/180	86/8149	4.50E-10	1.30E-08	6.33E-09	208/7040/3845/5295/4609/4088/332/8503/51176/7046/596/1026/5595/8313/5290	15
hsa05205	hsa05205	Proteoglycans in cancer	22/180	205/8149	6.32E-10	1.63E-08	7.91E-09	2099/208/7040/3845/5295/4609/1432/2064/4478/3316/7430/8503/2316/10855/4193/1026/5595/2002/2335/3690/5290/27250	22
hsa04218	hsa04218	Cellular senescence	19/180	156/8149	1.19E-09	2.75E-08	1.34E-08	208/1029/7040/3845/5295/4609/4088/1432/2305/890/8503/7046/4193/1026/5595/1869/4605/5054/5290	19
hsa05215	hsa05215	Prostate cancer	15/180	97/8149	2.59E-09	5.45E-08	2.65E-08	208/3845/5295/2064/2078/8503/51176/80310/4193/596/1026/5595/1869/1027/5290	15
hsa05213	hsa05213	Endometrial cancer	12/180	58/8149	3.44E-09	6.65E-08	3.23E-08	208/3845/5295/4609/2064/8503/51176/1026/5595/2002/8313/5290	12
hsa01524	hsa01524	Platinum drug resistance	13/180	73/8149	5.25E-09	9.36E-08	4.55E-08	208/1029/5295/2064/332/8503/4193/598/596/1026/5595/5290/672	13
hsa05224	hsa05224	Breast cancer	17/180	147/8149	2.05E-08	3.40E-07	1.65E-07	2099/208/3845/5295/4609/4854/2064/8202/8503/51176/4853/1026/5595/1869/8313/5290/672	17
hsa04068	hsa04068	FoxO signaling pathway	16/180	131/8149	2.49E-08	3.54E-07	1.72E-07	208/7040/3845/5295/4088/8743/1432/8503/7046/4193/1026/5595/5563/6794/1027/5290	16
hsa05226	hsa05226	Gastric cancer	17/180	149/8149	2.52E-08	3.54E-07	1.72E-07	208/7040/3845/5295/4609/4088/2064/8503/51176/7046/596/1026/5595/1869/8313/1027/5290	17
hsa05225	hsa05225	Hepatocellular carcinoma	18/180	168/8149	2.59E-08	3.54E-07	1.72E-07	208/1029/7040/3845/5295/4609/4088/8503/51176/7046/598/1026/5595/2002/1869/8313/5290/86	18
hsa04012	hsa04012	ErbB signaling pathway	13/180	85/8149	3.57E-08	4.60E-07	2.23E-07	208/10298/3845/5295/4609/2064/8503/1026/5595/2002/1399/1027/5290	13
hsa04151	hsa04151	PI3K-Akt signaling pathway	26/180	354/8149	5.47E-08	6.68E-07	3.24E-07	208/3845/5295/4609/2064/1969/3694/8503/4170/80310/4193/598/596/1026/5595/5228/5563/2335/6794/3690/4602/1027/3717/5290/3911/672	26
hsa05165	hsa05165	Human papillomavirus infection	25/180	331/8149	5.87E-08	6.81E-07	3.31E-07	208/3845/5295/6772/56288/5584/4854/890/3694/3066/9636/8503/4853/4193/1026/5595/2335/1869/3690/9368/8313/3065/1027/5290/3911	25
hsa05166	hsa05166	Human T-cell leukemia virus 1 infection	20/180	222/8149	8.01E-08	8.85E-07	4.30E-07	208/1029/7040/3845/6513/5295/4609/4088/2114/890/8503/7046/598/1026/4215/5595/2002/6722/1869/5290	20
hsa04550	hsa04550	Signaling pathways regulating pluripotency of stem cells	16/180	143/8149	8.74E-08	9.22E-07	4.48E-07	208/3845/5295/4609/4088/1432/3976/8503/5595/4838/6498/8313/4093/90/3717/5290	16
hsa05219	hsa05219	Bladder cancer	9/180	41/8149	1.95E-07	1.97E-06	9.57E-07	1029/3845/4609/2064/4193/1026/5595/1869/4312	9
hsa05211	hsa05211	Renal cell carcinoma	11/180	69/8149	2.70E-07	2.61E-06	1.27E-06	208/7040/10298/3845/6513/5295/8503/1026/5595/1399/5290	11
hsa04910	hsa04910	Insulin signaling pathway	15/180	137/8149	3.00E-07	2.67E-06	1.30E-06	10891/208/3845/2203/5295/5584/8503/9021/6720/5595/2002/5563/1399/2194/5290	15
hsa04917	hsa04917	Prolactin signaling pathway	11/180	70/8149	3.14E-07	2.67E-06	1.30E-06	2099/208/3845/5295/6772/1432/8503/9021/5595/3717/5290	11
hsa05230	hsa05230	Central carbon metabolism in cancer	11/180	70/8149	3.14E-07	2.67E-06	1.30E-06	208/2744/3845/6513/5295/4609/2064/8503/5595/23410/5290	11
hsa04390	hsa04390	Hippo signaling pathway	16/180	157/8149	3.22E-07	2.67E-06	1.30E-06	7159/7040/4609/4088/56288/5584/332/51176/8463/7046/655/5054/8313/7003/7161/84962	16
hsa04510	hsa04510	Focal adhesion	18/180	201/8149	4.07E-07	3.26E-06	1.58E-06	208/81/10298/5295/2064/3694/8503/2316/80310/596/5595/2002/5228/2335/3690/1399/5290/3911	18
hsa05218	hsa05218	Melanoma	11/180	72/8149	4.22E-07	3.26E-06	1.58E-06	208/1029/3845/5295/8503/80310/4193/1026/5595/1869/5290	11
hsa04360	hsa04360	Axon guidance	17/180	182/8149	4.78E-07	3.58E-06	1.74E-06	3897/2048/10298/3845/5295/56288/1969/59277/8503/9723/655/1948/5595/9423/2049/5290/5998	17
hsa05203	hsa05203	Viral carcinogenesis	18/180	204/8149	5.08E-07	3.68E-06	1.79E-06	1029/81/3845/5295/890/3066/10013/8503/4193/8841/1026/5595/85477/6722/3065/1027/5290/9759	18
hsa04330	hsa04330	Notch signaling pathway	10/180	59/8149	5.30E-07	3.73E-06	1.81E-06	8650/6868/7091/4854/3066/4853/7088/6310/3065/23385	10
hsa05222	hsa05222	Small cell lung cancer	12/180	92/8149	7.28E-07	4.97E-06	2.41E-06	208/5295/4609/8503/598/596/1026/2335/1869/1027/5290/3911	12
hsa04530	hsa04530	Tight junction	16/180	169/8149	8.81E-07	5.84E-06	2.84E-06	81/9076/56288/5584/2064/4478/11149/7430/5581/91862/50848/1364/5563/6794/9368/79778	16
hsa01521	hsa01521	EGFR tyrosine kinase inhibitor resistance	11/180	79/8149	1.10E-06	7.11E-06	3.45E-06	208/3845/5295/2064/8503/80310/598/596/5595/3717/5290	11
hsa04722	hsa04722	Neurotrophin signaling pathway	13/180	119/8149	1.96E-06	1.23E-05	5.96E-06	208/3845/5295/1432/9500/8503/5598/596/4215/5595/1399/7161/5290	13
hsa05169	hsa05169	Epstein-Barr virus infection	17/180	202/8149	2.07E-06	1.26E-05	6.14E-06	208/5295/4609/6772/1432/890/3066/9636/8503/4193/596/1026/1869/3065/1027/5290/6885	17
hsa04630	hsa04630	JAK-STAT signaling pathway	15/180	162/8149	2.60E-06	1.55E-05	7.51E-06	208/5295/4609/6772/3976/2273/8503/9021/4170/598/596/1026/3589/3717/5290	15
hsa05223	hsa05223	Non-small cell lung cancer	10/180	72/8149	3.53E-06	2.05E-05	9.94E-06	208/1029/3845/5295/2064/8503/1026/5595/1869/5290	10
hsa05235	hsa05235	PD-L1 expression and PD-1 checkpoint pathway in cancer	11/180	89/8149	3.68E-06	2.08E-05	1.01E-05	208/3845/5295/6772/1432/8503/4215/5588/5595/3717/5290	11
hsa04931	hsa04931	Insulin resistance	12/180	108/8149	4.12E-06	2.27E-05	1.10E-05	10891/208/6513/5295/8503/9021/6720/5588/5581/5563/5290/5524	12
hsa04380	hsa04380	Osteoclast differentiation	13/180	128/8149	4.47E-06	2.39E-05	1.16E-05	208/7040/5295/6772/1432/8503/9021/7046/5595/3690/9846/5290/6885	13
hsa04066	hsa04066	HIF-1 signaling pathway	12/180	109/8149	4.54E-06	2.39E-05	1.16E-05	208/6513/5295/2064/8503/596/1026/5595/2023/5054/1027/5290	12
hsa04370	hsa04370	VEGF signaling pathway	9/180	59/8149	4.98E-06	2.57E-05	1.25E-05	208/3845/5295/1432/8503/5595/8877/5321/5290	9
hsa05214	hsa05214	Glioma	10/180	75/8149	5.15E-06	2.60E-05	1.26E-05	208/1029/3845/5295/8503/4193/1026/5595/1869/5290	10
hsa04010	hsa04010	MAPK signaling pathway	20/180	294/8149	6.90E-06	3.41E-05	1.65E-05	208/7040/3845/4609/1432/2064/1969/2316/7046/80310/5598/4215/5595/2002/5228/6722/9448/1399/5321/6885	20
hsa04213	hsa04213	Longevity regulating pathway - multiple species	9/180	62/8149	7.59E-06	3.67E-05	1.78E-05	208/3845/5295/3066/8503/3170/5563/3065/5290	9
hsa04666	hsa04666	Fc gamma R-mediated phagocytosis	11/180	97/8149	8.60E-06	4.07E-05	1.98E-05	208/5295/8503/5595/5581/85477/8877/9846/1399/5321/5290	11
hsa04371	hsa04371	Apelin signaling pathway	13/180	139/8149	1.11E-05	5.06E-05	2.45E-05	10891/208/3845/4088/4854/10672/7046/5595/5581/8877/5563/5054/9759	13
hsa05418	hsa05418	Fluid shear stress and atherosclerosis	13/180	139/8149	1.11E-05	5.06E-05	2.45E-05	208/5295/1432/8503/5598/596/7295/5563/3690/90/5290/6885/1003	13
hsa04071	hsa04071	Sphingolipid signaling pathway	12/180	119/8149	1.13E-05	5.06E-05	2.46E-05	208/3845/5295/1432/10672/8503/596/5595/5581/8877/9846/5290	12
hsa04152	hsa04152	AMPK signaling pathway	12/180	120/8149	1.24E-05	5.41E-05	2.63E-05	10891/208/2203/5295/890/8503/6720/5563/6794/2194/5290/6885	12
hsa05221	hsa05221	Acute myeloid leukemia	9/180	67/8149	1.45E-05	6.25E-05	3.03E-05	208/3845/5295/4609/890/8503/51176/5595/5290	9
hsa04664	hsa04664	Fc epsilon RI signaling pathway	9/180	68/8149	1.64E-05	6.94E-05	3.37E-05	208/3845/5295/1432/8503/5595/9846/5321/5290	9
hsa04110	hsa04110	Cell cycle	12/180	126/8149	2.03E-05	8.43E-05	4.09E-05	1029/7040/4609/4088/890/3066/9126/4193/1026/1869/3065/1027	12
hsa05202	hsa05202	Transcriptional misregulation in cancer	15/180	193/8149	2.21E-05	8.99E-05	4.37E-05	4300/4609/8091/1051/890/3066/2078/3205/4193/598/1026/3248/3206/3065/1027	15
hsa04520	hsa04520	Adherens junction	9/180	71/8149	2.35E-05	9.37E-05	4.55E-05	81/4088/56288/2064/51176/7046/6615/5595/6885	9
hsa04810	hsa04810	Regulation of actin cytoskeleton	16/180	218/8149	2.38E-05	9.37E-05	4.55E-05	81/10298/3845/5295/4478/10672/3694/7430/8503/80310/5595/85477/2335/3690/1399/5290	16
hsa05163	hsa05163	Human cytomegalovirus infection	16/180	225/8149	3.52E-05	0.000135982	6.60E-05	208/1029/3845/5295/4609/1432/10672/8503/4193/1026/5595/2002/1869/3690/1399/5290	16
hsa04670	hsa04670	Leukocyte transendothelial migration	11/180	114/8149	4.02E-05	0.000152762	7.42E-05	81/5295/9076/1432/4478/7430/8503/50848/1364/5290/1003	11
hsa05160	hsa05160	Hepatitis C	13/180	157/8149	4.10E-05	0.000153415	7.45E-05	208/3845/5295/4609/6772/9076/8503/9021/1026/5595/1364/1869/5290	13
hsa04210	hsa04210	Apoptosis	12/180	136/8149	4.37E-05	0.000161035	7.82E-05	208/3845/5295/8743/332/4001/8503/4170/598/596/5595/5290	12
hsa04015	hsa04015	Rap1 signaling pathway	15/180	210/8149	5.92E-05	0.000210236	0.000102066	208/3845/5295/56288/1432/5584/1969/8503/80310/5595/5228/3690/1399/2902/5290	15
hsa04014	hsa04014	Ras signaling pathway	16/180	235/8149	5.96E-05	0.000210236	0.000102066	208/10298/3845/5295/2114/1969/8503/80310/598/5595/2002/5228/9846/5321/2902/5290	16
hsa04935	hsa04935	Growth hormone synthesis, secretion and action	11/180	119/8149	5.98E-05	0.000210236	0.000102066	208/3845/5295/6772/1432/8503/9021/5595/1399/3717/5290	11
hsa04140	hsa04140	Autophagy - animal	12/180	141/8149	6.24E-05	0.00021608	0.000104903	208/3845/5295/8503/598/596/5588/5595/5563/6794/5290/6885	12
hsa04613	hsa04613	Neutrophil extracellular trap formation	14/180	190/8149	7.51E-05	0.000256077	0.00012432	208/5295/1432/3066/10013/8503/8841/5595/3690/3065/5290/6885/9759/3014	14
hsa04914	hsa04914	Progesterone-mediated oocyte maturation	10/180	102/8149	7.91E-05	0.000266019	0.000129147	6790/208/3845/5295/1432/890/8503/5595/64506/5290	10
hsa04611	hsa04611	Platelet activation	11/180	124/8149	8.72E-05	0.00028897	0.00014029	208/5295/1432/5584/10672/8503/6786/5595/3690/5321/5290	11
hsa04660	hsa04660	T cell receptor signaling pathway	10/180	104/8149	9.33E-05	0.00030495	0.000148047	208/10298/3845/5295/1432/8503/5588/5595/5290/6885	10
hsa04659	hsa04659	Th17 cell differentiation	10/180	108/8149	0.000128307	0.000408081	0.000198116	7040/4088/6772/1432/7046/5588/5595/6097/3717/196	10
hsa04920	hsa04920	Adipocytokine signaling pathway	8/180	69/8149	0.000128405	0.000408081	0.000198116	10891/208/6513/9021/5588/5563/6794/3717	8
hsa04668	hsa04668	TNF signaling pathway	10/180	112/8149	0.000173783	0.00053757	0.00026098	208/5295/1432/3976/1051/8503/9021/5595/5290/6885	10
hsa05145	hsa05145	Toxoplasmosis	10/180	112/8149	0.000173783	0.00053757	0.00026098	208/7040/6772/1432/598/596/5595/3717/3911/6885	10
hsa04115	hsa04115	p53 signaling pathway	8/180	73/8149	0.000191496	0.000584567	0.000283796	1029/8493/4193/598/596/1026/5054/7161	8
hsa04350	hsa04350	TGF-beta signaling pathway	9/180	94/8149	0.000216986	0.000653775	0.000317395	7040/4609/4088/7046/655/5595/4838/4093/90	9
hsa05207	hsa05207	Chemical carcinogenesis - receptor activation	14/180	212/8149	0.000240054	0.000710193	0.000344785	2099/208/3845/5295/4609/332/8503/4853/596/5595/1869/3717/196/5290	14
hsa05162	hsa05162	Measles	11/180	139/8149	0.000241833	0.000710193	0.000344785	208/5295/6772/4478/8503/598/596/1027/7161/5290/6885	11
hsa05417	hsa05417	Lipid and atherosclerosis	14/180	215/8149	0.000277589	0.000805007	0.000390816	208/7494/3845/5295/8743/1432/8503/598/596/5595/4312/3717/5290/6885	14
hsa05167	hsa05167	Kaposi sarcoma-associated herpesvirus infection	13/180	194/8149	0.000348393	0.000997866	0.000484445	208/3845/5295/4609/6772/1432/8503/51176/1026/5595/1869/3717/5290	13
hsa05131	hsa05131	Shigellosis	15/180	247/8149	0.000357748	0.001012165	0.000491387	208/81/5295/1432/8503/4193/598/596/5588/5595/5581/2931/1399/5290/6885	15
hsa04310	hsa04310	Wnt signaling pathway	12/180	170/8149	0.000367403	0.001026957	0.000498568	64321/59343/4609/56998/4088/7091/25776/51176/79718/7088/8313/6885	12
hsa05142	hsa05142	Chagas disease	9/180	102/8149	0.000401699	0.001109453	0.000538618	208/7040/5295/1432/8503/7046/5595/5054/5290	9
hsa04072	hsa04072	Phospholipase D signaling pathway	11/180	148/8149	0.000416519	0.001136853	0.000551921	208/3845/5295/10672/8503/80310/5595/8877/9846/5321/5290	11
hsa04625	hsa04625	C-type lectin receptor signaling pathway	9/180	104/8149	0.000464006	0.001251737	0.000607694	208/3845/5295/6772/1432/8503/4193/5595/5290	9
hsa04930	hsa04930	Type II diabetes mellitus	6/180	46/8149	0.000480419	0.001281118	0.000621958	5295/8503/9021/5595/5581/5290	6
hsa04929	hsa04929	GnRH secretion	7/180	64/8149	0.000490327	0.001292681	0.000627572	208/3845/5295/8503/5595/3783/5290	7
hsa04926	hsa04926	Relaxin signaling pathway	10/180	129/8149	0.000546694	0.001425089	0.000691854	208/7040/3845/5295/1432/8503/7046/5595/4312/5290	10
hsa04932	hsa04932	Non-alcoholic fatty liver disease	11/180	155/8149	0.000616711	0.001589745	0.000771791	208/7040/7494/5295/1432/8503/9021/6720/5563/2931/5290	11
hsa04211	hsa04211	Longevity regulating pathway	8/180	89/8149	0.000745554	0.001900753	0.000922779	10891/208/3845/5295/8503/5563/6794/5290	8
hsa04062	hsa04062	Chemokine signaling pathway	12/180	192/8149	0.001088444	0.002744771	0.001332534	208/3845/5295/6772/56288/8503/5595/2931/1399/3717/5290/58191	12
hsa04960	hsa04960	Aldosterone-regulated sodium reabsorption	5/180	37/8149	0.001221895	0.00301574	0.001464084	3845/5295/8503/5595/5290	5
hsa05216	hsa05216	Thyroid cancer	5/180	37/8149	0.001221895	0.00301574	0.001464084	3845/4609/51176/1026/5595	5
hsa05231	hsa05231	Choline metabolism in cancer	8/180	98/8149	0.00140411	0.003428985	0.001664707	208/3845/5295/8503/80310/5595/5321/5290	8
hsa05140	hsa05140	Leishmaniasis	7/180	77/8149	0.001492512	0.003606904	0.001751083	7040/6772/1432/5595/2002/3717/6885	7
hsa04620	hsa04620	Toll-like receptor signaling pathway	8/180	104/8149	0.002054889	0.004914785	0.002386035	208/5295/6772/1432/8503/5595/5290/6885	8
hsa05170	hsa05170	Human immunodeficiency virus 1 infection	12/180	212/8149	0.002523626	0.005974297	0.002900408	208/10298/3845/5295/1432/8503/598/596/5595/1399/5290/6885	12
hsa05135	hsa05135	Yersinia infection	9/180	137/8149	0.003251066	0.007618661	0.003698715	208/5295/1432/8503/5595/2335/1399/5290/6885	9
hsa04915	hsa04915	Estrogen signaling pathway	9/180	138/8149	0.003413241	0.007918719	0.003844387	2099/208/3845/5295/8202/8503/596/5595/5290	9
hsa04725	hsa04725	Cholinergic synapse	8/180	113/8149	0.003452508	0.007930514	0.003850113	208/3845/5295/8503/596/5595/3717/5290	8
hsa04658	hsa04658	Th1 and Th2 cell differentiation	7/180	92/8149	0.004124654	0.009381567	0.004554572	6772/1432/4854/4853/5588/5595/3717	7
hsa04912	hsa04912	GnRH signaling pathway	7/180	93/8149	0.00437918	0.009863784	0.004788679	3845/1432/5598/4215/5595/2002/5321	7
hsa04750	hsa04750	Inflammatory mediator regulation of TRP channels	7/180	98/8149	0.005834168	0.013014682	0.00631838	5295/1432/8503/5588/5581/5321/5290	7
hsa05152	hsa05152	Tuberculosis	10/180	180/8149	0.006464574	0.014283631	0.006934431	208/7040/6772/1432/1051/596/5595/8877/3717/9902	10
hsa05146	hsa05146	Amoebiasis	7/180	102/8149	0.007237237	0.015839991	0.007690014	7040/81/5295/8503/2335/5290/3911	7
hsa04662	hsa04662	B cell receptor signaling pathway	6/180	82/8149	0.009350199	0.02027333	0.009842315	208/3845/5295/8503/5595/5290	6
hsa05130	hsa05130	Pathogenic Escherichia coli infection	10/180	197/8149	0.011839235	0.02543243	0.01234696	9076/8743/1432/4691/10672/7430/5595/1364/9368/6885	10
hsa04936	hsa04936	Alcoholic liver disease	8/180	142/8149	0.013222532	0.028143372	0.013663071	10891/208/1432/51176/6720/5563/2194/6885	8
hsa05164	hsa05164	Influenza A	9/180	171/8149	0.013365497	0.028189048	0.013685246	208/5295/6772/8743/8503/9021/5595/3717/5290	9
hsa05415	hsa05415	Diabetic cardiomyopathy	10/180	203/8149	0.014379677	0.030054821	0.014591043	208/7040/6513/5295/4088/1432/8503/7046/5290/5524	10
hsa04657	hsa04657	IL-17 signaling pathway	6/180	94/8149	0.017527895	0.036307782	0.017626736	1432/1051/5598/5595/4312/6885	6
hsa04973	hsa04973	Carbohydrate digestion and absorption	4/180	47/8149	0.019621816	0.040285499	0.019557842	208/5295/8503/5290	4
hsa04934	hsa04934	Cushing syndrome	8/180	155/8149	0.021334383	0.043417341	0.021078292	1029/51176/1026/5595/1869/8313/1027/196	8
hsa05132	hsa05132	Salmonella infection	11/180	249/8149	0.021948029	0.044155875	0.021436836	208/4609/8743/1432/51176/2316/596/5595/7295/5290/6885	11
hsa04150	hsa04150	mTOR signaling pathway	8/180	156/8149	0.022077938	0.044155875	0.021436836	208/3845/5295/8503/5595/5563/6794/5290	8
hsa05034	hsa05034	Alcoholism	9/180	187/8149	0.022619586	0.044852512	0.02177504	3845/3066/10013/8841/5595/2902/3065/9759/3014	9
hsa04392	hsa04392	Hippo signaling pathway - multiple species	3/180	29/8149	0.025413921	0.049966353	0.024257712	8463/7003/84962	3
GeneRatio & BgRatio: Defined similar to those in Supplementary table 2
