# Supplementary material for: Expression of EMT-related genes in lymph node metastasis in endometrial cancer: a TCGA-based study
Source: World J Surg Oncol. 2023 Feb 22;21:55. doi: 10.1186/s12957-023-02893-2 (PMC9945723; doi:10.1186/s12957-023-02893-2)
Supplement: Supplementary file 5 — Additional file 5: Supplementary table 4. Top 5 hub genes calculated by each method in PPI analysis. [file 12957_2023_2893_MOESM5_ESM.txt]

Supplementary table 4 Top 5 hub genes calculated by each method in PPI analysis.					
					
Rank	EPC	MCC	MNC	Degree	Closeness
1	MYC	MYC	MYC	MYC	MYC
2	ESR1	CDKN2A	ESR1	ESR1	ESR1
3	KRAS	ESR1	MAPK3	MAPK3	MAPK3
4	MAPK3	BRCA1	KRAS	KRAS	KRAS
5	HDAC1	KRAS	ERBB2	FN1	ERBB2
					
					
"PPI: protein-protein interaction; 
Methods to calculated hub genes: EPC: Edge Percolated Component; MCC: Maximal Clique Centrality; MNC: Maximum Neighborhood Component"					
