# Supplementary material for: Expression of EMT-related genes in lymph node metastasis in endometrial cancer: a TCGA-based study
Source: World J Surg Oncol. 2023 Feb 22;21:55. doi: 10.1186/s12957-023-02893-2 (PMC9945723; doi:10.1186/s12957-023-02893-2)
Supplement: Supplementary file 7 — Additional file 7: Supplementary table 6. DEERGs and their predictive value between LN positive and negative cases. [file 12957_2023_2893_MOESM7_ESM.txt]

Supplementary table 6 DEERGs and their predictive value between LN positive and negative cases
	SYMBOL	AUC
1	ACTL6A	0.610401891
2	ACTN4	0.619070134
3	ACVR1	0.571284476
4	ADAM17	0.627044917
5	AFAP1L2	0.616012608
6	AHR	0.578092987
7	AKT2	0.606934594
8	ALAD	0.658660362
9	ANG	0.630449173
10	APBB1	0.631237195
11	ARMC8	0.608100867
12	ATXN1	0.582411348
13	AURKA	0.687785658
14	AXIN2	0.573995272
15	BCL2	0.612923562
16	BCL2L1	0.651158392
17	BIRC5	0.648699764
18	BMP7	0.638959811
19	BRCA1	0.561639086
20	BRD4	0.618628842
21	BSG	0.592340426
22	BVES	0.566398739
23	C20orf56	0.663262411
24	C5orf13	0.623167849
25	CARD10	0.605547675
26	CBY1	0.599495666
27	CCNA2	0.62249015
28	CDH5	0.583010244
29	CDKL2	0.601859732
30	CDKN1A	0.614373522
31	CDKN1B	0.580929866
32	CDKN2A	0.639810875
33	CEBPB	0.616390859
34	CIRBP	0.689487786
35	CLDN1	0.619101655
36	CLDN4	0.565673759
37	CMTM8	0.596028369
38	COL8A1	0.592939322
39	COL8A2	0.627990544
40	CPEB1	0.61070134
41	CRKL	0.608163909
42	CTNNBIP1	0.641260835
43	CXCL16	0.538345154
44	CYB5R1	0.683246651
45	DDR1	0.54534279
46	DLX4	0.62892041
47	DYRK2	0.650401891
48	E2F1	0.65251379
49	ECT2	0.618691883
50	EFNB2	0.637462569
51	EHD1	0.600977147
52	EIF4G1	0.632939322
53	ELK1	0.576233255
54	ENO1	0.581812451
55	EPB41L5	0.557746257
56	EPHA2	0.620740741
57	EPHB2	0.666918834
58	EPHB3	0.558234831
59	EPS8	0.571095351
60	ERBB2	0.627454689
61	ERF	0.632813239
62	ERG	0.639842396
63	ESR1	0.695413712
64	ETS2	0.63107959
65	EZH2	0.586461781
66	EZR	0.631237195
67	F11R	0.586761229
68	F2RL2	0.467580772
69	FAM195B	0.56535855
70	FAM3C	0.586572104
71	FASN	0.609676911
72	FBLN1	0.626572104
73	FBP1	0.694720252
74	FBXW7	0.576233255
75	FERMT2	0.590764381
76	FHL1	0.572324665
77	FLNA	0.671268716
78	FMR1	0.596122931
79	FN1	0.561292356
80	FOXA2	0.6292829
81	FOXC1	0.555240347
82	FOXK2	0.602364066
83	FOXM1	0.66323089
84	FSCN1	0.604948779
85	FSTL1	0.576611505
86	G3BP1	0.567943262
87	GAB2	0.569188337
88	GIPC2	0.554342002
89	GLO1	0.605768322
90	GLS	0.65784082
91	GMNN	0.620173365
92	GNA13	0.585626478
93	GOLM1	0.64394011
94	GPI	0.616154452
95	GRHL2	0.619952719
96	GRIN1	0.649014972
97	GSK3A	0.570780142
98	H19	0.615508274
99	H2AFX	0.602805359
100	HDAC1	0.600472813
101	HDAC2	0.612198582
102	HDAC3	0.605421592
103	HDAC4	0.576895193
104	HDAC6	0.546950355
105	HDGF	0.666099291
106	HMGA2	0.65320725
107	HMGB3	0.588967691
108	HOXA10	0.5735855
109	HOXA9	0.59462569
110	HOXB7	0.626698188
111	HPGD	0.594909377
112	HPSE	0.663183609
113	HSPB2	0.64249015
114	IL11	0.589724192
115	IRF6	0.605988968
116	ISG15	0.554767533
117	ITGB3	0.639842396
118	ITGB6	0.528857368
119	JAK2	0.587580772
120	JUB	0.644964539
121	KCNN4	0.601859732
122	KDM3A	0.581339638
123	KDM4B	0.655476753
124	KHDRBS1	0.592624113
125	KIAA1524	0.645106383
126	KLF6	0.580866824
127	KLF8	0.605327029
128	KLK6	0.628951931
129	KRAS	0.606115051
130	KRT7	0.608100867
131	L1CAM	0.689014972
132	LAMA5	0.588810087
133	LASP1	0.600693459
134	LEF1	0.63000788
135	LIF	0.56608353
136	LIMS1	0.60964539
137	LMNB1	0.620047281
138	LOXL3	0.625059102
139	LRIG1	0.587580772
140	MACC1	0.571914894
141	MAGED1	0.576327817
142	MAP3K3	0.636280536
143	MAP3K7	0.597698976
144	MAP4K4	0.592907801
145	MAPK14	0.642237983
146	MAPK3	0.605043341
147	MAPK7	0.561576044
148	MARVELD1	0.588242711
149	MARVELD3	0.584144996
150	MCAM	0.5843026
151	MCL1	0.572293144
152	MDM2	0.63000788
153	MICALL2	0.585153664
154	MLLT3	0.667643814
155	MMP1	0.574562648
156	MRC2	0.585910165
157	MSN	0.636249015
158	MST4	0.626004728
159	MTHFD2	0.621182033
160	MTUS1	0.635807723
161	MYB	0.597667455
162	MYBL2	0.647880221
163	MYC	0.588494878
164	MYST1	0.548431836
165	MZF1	0.594893617
166	NCL	0.619669031
167	NCOA3	0.56570528
168	NCSTN	0.574342002
169	NDRG1	0.606146572
170	NDRG2	0.622411348
171	NFIC	0.601828211
172	NFIL3	0.589598109
173	NODAL	0.492214342
174	NOTCH2	0.607691095
175	NOTCH3	0.610843184
176	NTN1	0.586918834
177	NTN4	0.560315209
178	NUCB2	0.665090623
179	NUMB	0.652324665
180	OLA1	0.571662727
181	PAK4	0.570307329
182	PARD3	0.640788022
183	PCMT1	0.631300236
184	PCSK1	0.622379827
185	PDCD4	0.582222222
186	PDGFD	0.587328605
187	PGF	0.554830575
188	PIK3CA	0.62179669
189	PIK3R1	0.666887313
190	PIK3R3	0.628589441
191	PITPNM1	0.63680063
192	PLA2G4A	0.616264775
193	PLXND1	0.606493302
194	PPARGC1A	0.628085106
195	PPM1D	0.597919622
196	PPP2R4	0.591646966
197	PRKAA2	0.581623325
198	PRKCE	0.570070922
199	PRKCI	0.638234831
200	PRKCQ	0.581686367
201	PTHLH	0.532198582
202	PTP4A2	0.628116627
203	PTP4A3	0.562679275
204	QKI	0.586382979
205	RAB22A	0.568321513
206	RAB43	0.547549251
207	RGS3	0.604223798
208	RNF8	0.578628842
209	RORC	0.577651694
210	SCIN	0.492765957
211	SEMA3E	0.64464933
212	SENP1	0.57784082
213	SENP2	0.654562648
214	SERPINE1	0.538471237
215	SETD8	0.590732861
216	SIM2	0.574783294
217	SIRT3	0.554483846
218	SKI	0.582978723
219	SKIL	0.565642238
220	SLC2A1	0.64072498
221	SLC39A6	0.585910165
222	SLC9A3R1	0.573427896
223	SMAD3	0.584743893
224	SMAD9	0.59429472
225	SMC3	0.597935382
226	SNAI1	0.590417652
227	SOCS3	0.594578408
228	SOX17	0.645642238
229	SOX5	0.57427896
230	SPDEF	0.685768322
231	SPHK1	0.595429472
232	SREBF1	0.607754137
233	SRF	0.638486998
234	SRI	0.567911742
235	STAT1	0.634137116
236	STIM1	0.612009456
237	STK11	0.582190701
238	TACC3	0.640788022
239	TBL1XR1	0.593317573
240	TDGF1	0.635271868
241	TEAD1	0.574877857
242	TEAD2	0.5521513
243	TET3	0.560661939
244	TGFB1	0.609866036
245	TGFBR1	0.537210402
246	TIMELESS	0.632277384
247	TIMP2	0.612923562
248	TLE1	0.589472025
249	TLE4	0.566367218
250	TNFSF10	0.571662727
251	TNFSF12	0.620173365
252	TP53BP2	0.626997636
253	TP73	0.628400315
254	TRIM28	0.639306541
255	TRIM62	0.585090623
256	TRPS1	0.624680851
257	TXN	0.60608353
258	TXNIP	0.602427108
259	TYMS	0.631741529
260	TYRO3	0.576233255
261	USP22	0.458250591
262	XBP1	0.668242711
263	XRN2	0.578660362
264	YBX1	0.62786446
265	YY1	0.635051221
266	ZBTB33	0.541465721
AUC: area under curve
