# Supplementary material for: Expression of EMT-related genes in lymph node metastasis in endometrial cancer: a TCGA-based study
Source: World J Surg Oncol. 2023 Feb 22;21:55. doi: 10.1186/s12957-023-02893-2 (PMC9945723; doi:10.1186/s12957-023-02893-2)
Supplement: Supplementary file 8 — Additional file 8: Supplementary table 7. DEERGs and their predictive value in LNM when combined with clinicopathological parameters. [file 12957_2023_2893_MOESM8_ESM.txt]

Supplementary table 7 DEERGs and their predictive value in LNM when combined with clinicopathological parameters
	SYMBOL	AUC	P_value of the gene
1	ALAD	80.90464933	0.01963949
2	CIRBP	80.93617021	0.0045612
3	DDR1	80.8321513	0.017373173
4	DLX4	80.66509062	0.041355184
5	F2RL2	80.41607565	0.042155578
6	FBP1	81.1000788	0.042130704
7	G3BP1	80.62726556	0.029711894
8	GLO1	81.00866824	0.047132131
9	GMNN	80.89834515	0.02575954
10	HDAC2	80.97399527	0.031024149
11	HOXA10	80.98345154	0.005876895
12	HOXB7	81.12529551	0.028928458
13	KIAA1524	80.68085106	0.022475378
14	KRAS	81.97635934	0.000283818
15	LIF	81.12214342	0.026561678
16	LMNB1	80.82584712	0.038204186
17	MACC1	80.26162333	0.030361094
18	MAPK7	80.46335697	0.01392526
19	PPARGC1A	80.59574468	0.043566746
20	PRKCQ	80.93301812	0.035073526
21	QKI	80.44759653	0.027553932
22	SEMA3E	80.97714736	0.049093754
23	SETD8	80.69030733	0.015469444
24	SIM2	81.13475177	0.013594229
25	SIRT3	80.82269504	0.038975022
26	TGFB1	80.58313633	0.017868956
27	TLE1	81.13159968	0.007787409
28	TP53BP2	80.43498818	0.013375252
29	ZBTB33	80.42553191	0.045521752
AUC: area under curve
