# Supplementary material for: Expression of EMT-related genes in lymph node metastasis in endometrial cancer: a TCGA-based study
Source: World J Surg Oncol. 2023 Feb 22;21:55. doi: 10.1186/s12957-023-02893-2 (PMC9945723; doi:10.1186/s12957-023-02893-2)
Supplement: Supplementary file 9 — Additional file 9: Supplementary table 8. The 7 genes with the best performance in logistic regression were selected, with ERS based on which, both in TCGA and CPTAC database. [file 12957_2023_2893_MOESM9_ESM.txt]

Supplementary table 8 The 7 genes with the best performance in logistic regression were selected, with ERS based on which, both in TCGA and CPTAC database.
TCGA database
		coefficients	Std. Error	z value	Pr (>|z|)
	(Intercept)	-1.844951179	5.85E-01	3.153	0.001615
	CIRBP	-0.000323081	8.10E-05	3.987	6.68E-05
	DDR1	9.58E-05	4.35E-05	-2.203	0.027612
	F2RL2	0.001380642	5.85E-04	-2.362	0.018182
	HOXA10	0.000189763	6.99E-05	-2.716	0.006617
	PPARGC1A	0.002347594	6.28E-04	-3.738	0.000186
	SEMA3E	-0.001136792	5.90E-04	1.927	0.054003
	TGFB1	0.000568947	1.81E-04	-3.141	0.001681
	(Intercept)	-2.011	9.44E-01	-2.13	0.033
	ERS	0.828	1.50E-01	5.504	3.71E-08
	Age	-0.019	1.20E-02	-1.561	0.118
	Grade | G3	0.806	4.12E-01	1.956	0.051
	MI | ¡Ý1/2	1.397	3.04E-01	4.593	4.37E-06
	Histological subtype | Non-endometrioid	0.777	3.53E-01	2.202	0.0276
CPTAC database
		coefficients	Std. Error	z value	Pr (>|z|)
	(Intercept)	-0.455280547	25.49764618	-0.017855787	0.9857539
	CIRBP	0.946942064	1.30551511	0.725339796	0.468243597
	DDR1	-0.299892357	1.148414205	-0.261136057	0.793987587
	F2RL2	-1.15077574	0.715853185	-1.607558315	0.107931948
	HOXA10	-0.062919184	0.426387609	-0.14756335	0.882687381
	PPARGC1A	0.215676961	0.414847403	0.519894688	0.603136978
	SEMA3E	0.564043988	0.423851237	1.330759329	0.183268214
	TGFB1	-0.211990303	0.746144371	-0.284114323	0.776322771
	(Intercept)	-2.741697766	3.267367194	-0.839115289	0.401404617
	ERS	1.179621796	0.578017229	2.040807326	0.041269982
	Age	0.063966423	0.052532522	1.217653752	0.223355579
	Grade | G3	-0.273187133	1.518173277	-0.179944633	0.857196035
	MI | ¡Ý1/2	-2.073655168	1.315379164	-1.576469527	0.114917636
	Histological subtype | Non-endometrioid	-1.660215867	1.646597038	-1.008270894	0.313324432
ERS: EMT-based risk score; TCGA: the cancer genome atlas; CPTAC: Clinical Proteomic Tumor Analysis Consortium; MI: myometrial invasion
